# Supplementary material for: Di-μ-azido-bis­({N′-[1-(2-pyrid­yl-κN)ethyl­idene]acetohydrazidato-κ2 N′,O}dicopper(II))
Source: Acta Crystallogr Sect E Struct Rep Online. 2010 Sep 18;66(Pt 10):m1271. doi: 10.1107/S1600536810034860 (PMC2983124; doi:10.1107/S1600536810034860)
Supplement: Supplementary file 2 [file e-66-m1271-Isup2.hkl]

# 
# h,k,l, Fc-squared, Fo-squared, sigma(Fo-squared) and status flag 
# 
data_I
_shelx_title ' ad141_0m in P-1' 
_shelx_refln_list_code          4 
_shelx_F_calc_maximum      167.14 
_exptl_crystal_F_000       286.00 
_reflns_d_resolution_high  0.7829 
 
loop_ 
 _symmetry_equiv_pos_as_xyz 
 'x, y, z' 
 '-x, -y, -z' 
 
_cell_length_a     7.5889 
_cell_length_b     8.9553 
_cell_length_c     9.6928 
_cell_angle_alpha  66.534 
_cell_angle_beta   69.461 
_cell_angle_gamma  81.468 
 
_shelx_F_squared_multiplier     1.000 
 
loop_ 
 _refln_index_h 
 _refln_index_k 
 _refln_index_l 
 _refln_F_squared_calc 
 _refln_F_squared_meas 
 _refln_F_squared_sigma 
 _refln_observed_status 
   2   0   0      527.78      581.94     46.17 o 
   3   0   0      233.56      210.56     15.53 o 
   4   0   0      173.71      167.57      4.34 o 
   5   0   0      148.95      149.47      2.92 o 
   6   0   0      467.86      497.52      8.50 o 
   7   0   0      188.08      193.83      5.50 o 
   8   0   0        8.12        8.52      0.83 o 
   9   0   0       53.09       55.46      1.88 o 
  -9   1   0       61.36       61.66      3.08 o 
  -8   1   0       11.03       10.29      0.87 o 
  -7   1   0      223.45      240.33      4.61 o 
  -6   1   0      209.06      212.32      5.35 o 
  -5   1   0       13.96      200.64    109.13 o 
  -1   1   0     2275.11     2264.66     36.94 o 
   1   1   0     1369.27     1574.41     35.09 o 
   2   1   0     2002.09     2078.51     47.06 o 
   3   1   0      750.01      729.70     12.03 o 
   4   1   0      308.63      322.83      5.54 o 
   5   1   0       78.40       78.15      2.52 o 
   6   1   0     1016.74     1022.94     23.63 o 
   7   1   0       33.67       36.05      1.33 o 
   8   1   0        3.56        4.44      0.72 o 
   9   1   0       77.34       77.82      2.27 o 
  -8   2   0      130.11      126.60      2.88 o 
  -7   2   0      204.11      208.42      4.48 o 
  -6   2   0       15.50      394.89    128.29 o 
  -5   2   0       14.64      300.13    121.27 o 
  -2   2   0       79.20       68.61      1.35 o 
  -1   2   0        5.37      -24.16     48.32 o 
   0   2   0       80.80       75.85      1.89 o 
   1   2   0      440.20      475.37     10.78 o 
   2   2   0     2498.45     2661.25     59.19 o 
   3   2   0     1382.98     1367.09     62.99 o 
   4   2   0       15.63       17.21      0.63 o 
   5   2   0      884.49      891.18     20.55 o 
   6   2   0      371.62      384.03      9.56 o 
   7   2   0        4.25        4.09      0.86 o 
   8   2   0       82.36       78.87      2.19 o 
  -8   3   0       15.98       13.94      1.37 o 
  -7   3   0       26.43       26.38      1.15 o 
  -6   3   0        7.95        8.12      0.65 o 
  -2   3   0       13.10       -9.41     62.95 o 
  -1   3   0      195.08      -24.00     64.76 o 
   0   3   0       30.71      -25.22     58.26 o 
   1   3   0      156.01      145.34      3.55 o 
   2   3   0     5194.98     6032.28    134.94 o 
   3   3   0      128.68      114.71      3.12 o 
   4   3   0       99.97       92.79      2.81 o 
   5   3   0      692.18      710.04     16.63 o 
   6   3   0       22.33       18.87      1.32 o 
   7   3   0        0.13        0.31      0.65 o 
   8   3   0       88.58       86.68      3.33 o 
  -8   4   0       22.51       20.67      1.67 o 
  -7   4   0       73.81       78.82      2.82 o 
  -6   4   0       31.63       31.43      1.34 o 
  -5   4   0      562.51      575.22      9.86 o 
  -3   4   0      188.11      196.32      3.61 o 
  -2   4   0      138.33      -41.88     83.76 o 
   0   4   0       62.11      -32.38     83.91 o 
   1   4   0     2473.81     2019.30     45.23 o 
   2   4   0     1861.07     1929.50     43.12 o 
   3   4   0      213.96      221.61      5.62 o 
   4   4   0      147.12      153.82      4.26 o 
   5   4   0      116.32      119.95      3.68 o 
   6   4   0       36.36       36.74      1.84 o 
   7   4   0       78.17       79.19      3.03 o 
   8   4   0      192.98      191.48      5.85 o 
  -7   5   0        2.13        3.03      0.89 o 
  -6   5   0       26.20       30.08      1.59 o 
  -5   5   0      237.25      239.61      4.53 o 
  -4   5   0        0.61        1.03      0.39 o 
  -3   5   0      761.88      791.06     13.27 o 
  -2   5   0      513.42      480.20      8.19 o 
   0   5   0       57.77      -46.48    110.87 o 
   1   5   0      761.18      593.15     13.65 o 
   2   5   0      416.17      391.25      9.34 o 
   3   5   0      166.73      186.66      4.97 o 
   4   5   0      404.45      406.61      9.98 o 
   5   5   0      596.78      576.83     13.92 o 
   6   5   0        1.76        1.09      0.71 o 
   7   5   0      273.66      280.23      7.79 o 
   8   5   0       60.97       62.34      2.91 o 
  -7   6   0       65.59       63.66      1.72 o 
  -6   6   0        1.04        1.07      0.74 o 
  -5   6   0      116.62      127.24      5.57 o 
  -4   6   0        5.98        7.22      1.26 o 
  -3   6   0      495.21      504.29      8.72 o 
  -2   6   0      601.61      576.89     64.49 o 
  -1   6   0      144.04      -70.49    140.98 o 
   0   6   0      211.40      -69.73    139.45 o 
   2   6   0        1.06        0.73      0.44 o 
   3   6   0      370.07      352.94      8.84 o 
   4   6   0      562.56      537.27     13.04 o 
   5   6   0       79.08       75.27      2.88 o 
   6   6   0       83.81       94.19      3.54 o 
   7   6   0      192.92      189.88      5.88 o 
  -6   7   0        1.08        0.67      0.73 o 
  -5   7   0       36.64       34.97      1.37 o 
  -4   7   0       43.07       44.45      1.47 o 
  -3   7   0      603.11      622.09     10.74 o 
  -2   7   0      419.99      439.13     11.95 o 
  -1   7   0      115.30      -79.53    159.06 o 
   0   7   0       24.93      -16.51    164.43 o 
   1   7   0      321.54       -7.64    160.16 o 
   2   7   0       71.30       59.79      2.23 o 
   3   7   0      189.32      174.32      5.01 o 
   4   7   0      246.01      209.03      5.97 o 
   5   7   0        1.29        1.14      0.81 o 
   6   7   0      100.99       99.01      3.80 o 
  -5   8   0        7.71        6.73      1.22 o 
  -4   8   0       18.56       19.97      1.12 o 
  -3   8   0      144.29      151.75      3.27 o 
  -2   8   0        8.54        9.13      0.77 o 
  -1   8   0      176.39      -59.35    182.80 o 
   0   8   0      148.12      142.00     82.82 o 
   1   8   0      188.36      -26.95    184.85 o 
   2   8   0       21.60      -38.99    174.75 o 
   3   8   0      240.71      205.03      5.88 o 
   4   8   0      216.45      186.60      5.63 o 
   5   8   0        2.53        3.18      0.98 o 
  -4   9   0        1.14        1.74      0.71 o 
  -3   9   0       18.20       21.74      2.99 o 
  -2   9   0       16.13       16.34      1.06 o 
  -1   9   0      139.68      147.29      3.20 o 
   0   9   0      222.17      239.55     82.24 o 
   1   9   0       51.97       56.81     24.46 o 
   2   9   0      148.02      -23.85    233.82 o 
   3   9   0      190.63      -16.61    253.86 o 
   4   9   0        5.66        4.65      1.63 o 
  -2  10   0        1.76        2.50      0.89 o 
  -1  10   0      114.48      130.22      3.34 o 
   0  10   0       38.95       46.97      3.07 o 
   1  10   0       25.19      176.33    291.83 o 
   2  10   0      114.83      109.41     36.99 o 
  -1 -10   1        3.25        2.59      0.81 o 
   0 -10   1       85.98       94.22      2.51 o 
   1 -10   1       74.10       83.27      2.34 o 
  -3  -9   1      101.10      107.25      9.78 o 
  -2  -9   1       48.79       52.79      1.86 o 
  -1  -9   1       67.88       68.89     27.64 o 
   0  -9   1      328.84      335.98      6.33 o 
   1  -9   1       22.17       20.50      1.34 o 
   2  -9   1        3.31        3.22      0.70 o 
   3  -9   1       18.03       21.73      1.25 o 
   4  -9   1       33.26       33.31      1.56 o 
  -5  -8   1        2.38        1.22      0.98 o 
  -4  -8   1      216.10      185.37     28.99 o 
  -3  -8   1      173.62      162.82     10.01 o 
  -2  -8   1       34.87       33.76      1.38 o 
  -1  -8   1       33.09       -6.12    206.36 o 
   0  -8   1      298.04      -29.64    207.84 o 
   1  -8   1       42.76       43.53      2.10 o 
   2  -8   1        0.89        1.12      0.85 o 
   3  -8   1      286.91      299.76      5.74 o 
   4  -8   1       64.91       67.22      2.01 o 
   5  -8   1       10.59       10.92      1.87 o 
  -6  -7   1       17.13       16.28      1.74 o 
  -5  -7   1       42.55       39.72      2.24 o 
  -4  -7   1      551.04      474.05     37.10 o 
  -3  -7   1      174.44      141.26      4.41 o 
  -2  -7   1        5.59        4.21      0.84 o 
  -1  -7   1      107.03      110.33      2.48 o 
   0  -7   1      310.79      332.88     52.70 o 
   1  -7   1       26.57      -74.06    172.54 o 
   2  -7   1      220.51      229.04      4.43 o 
   3  -7   1      246.48      238.12      4.61 o 
   4  -7   1        3.67        3.74      0.67 o 
   5  -7   1      147.09      145.76      3.22 o 
   6  -7   1       59.92       54.25      1.78 o 
  -6  -6   1        0.20        0.45      0.83 o 
  -5  -6   1      241.79      219.91      6.37 o 
  -4  -6   1      925.63      818.74     19.46 o 
  -3  -6   1       25.92       27.08      1.63 o 
  -2  -6   1       21.04       18.43      1.19 o 
  -1  -6   1      459.99      445.21     10.59 o 
   0  -6   1      126.58      122.82     32.90 o 
   1  -6   1      163.09      -81.75    163.50 o 
   2  -6   1      493.14      495.12     58.39 o 
   3  -6   1       20.71       20.57      1.33 o 
   4  -6   1       42.77       39.02      2.90 o 
   5  -6   1      104.79      102.54      2.42 o 
   6  -6   1       12.93       11.79      0.92 o 
   7  -6   1       10.49        9.10      1.13 o 
  -7  -5   1      241.58      251.15      7.31 o 
  -6  -5   1       12.84       14.09      1.46 o 
  -5  -5   1      166.44      163.46      4.93 o 
  -4  -5   1       55.25       55.26      2.28 o 
  -3  -5   1      111.47      103.24      3.24 o 
  -2  -5   1      736.45      645.64     15.09 o 
  -1  -5   1      794.77      718.35     16.50 o 
   0  -5   1      203.07      210.56      3.89 o 
   2  -5   1      555.25      548.77      9.37 o 
   3  -5   1      106.66      101.53      2.19 o 
   4  -5   1        0.78        1.05      0.43 o 
   5  -5   1      121.24      125.57      2.73 o 
   6  -5   1        1.13        1.63      0.53 o 
   7  -5   1        6.05        5.27      0.98 o 
  -7  -4   1      115.77      124.24      4.26 o 
  -6  -4   1       10.23       10.84      1.20 o 
  -5  -4   1       81.56       84.63      2.95 o 
  -4  -4   1        9.91        9.78      0.96 o 
  -3  -4   1      317.68      331.08      8.17 o 
  -2  -4   1      615.25      559.88     13.07 o 
  -1  -4   1     2600.30     2404.19     53.53 o 
   0  -4   1       89.64       96.98      3.18 o 
   2  -4   1      774.57      766.58     12.78 o 
   4  -4   1      548.75      577.61      9.86 o 
   5  -4   1      336.81      340.49      6.12 o 
   6  -4   1       25.60       28.45      1.48 o 
   7  -4   1       61.86       59.18      2.38 o 
   8  -4   1       13.10       13.83      1.40 o 
  -8  -3   1       84.70       88.11      3.50 o 
  -7  -3   1        1.58        1.64      0.83 o 
  -6  -3   1       32.15       31.02      1.71 o 
  -5  -3   1      802.57      831.64     19.43 o 
  -4  -3   1      133.32      136.65      3.87 o 
  -3  -3   1      960.71      975.87     22.24 o 
  -2  -3   1     1298.32     1343.75     30.22 o 
  -1  -3   1      556.54      559.96     12.80 o 
   0  -3   1     1950.69     1930.98     42.96 o 
   1  -3   1     1864.67     1806.57     29.39 o 
   2  -3   1      244.55      237.64      4.17 o 
   3  -3   1      278.08      301.47      5.27 o 
   5  -3   1      242.56      241.53      6.11 o 
   6  -3   1       11.45       11.68      1.05 o 
   7  -3   1      135.14      138.00      4.15 o 
   8  -3   1       24.00       28.34      1.80 o 
  -8  -2   1       18.34       18.05      1.63 o 
  -7  -2   1      245.83      237.46      6.59 o 
  -6  -2   1       78.80       82.30      2.90 o 
  -5  -2   1     1898.96     1912.59     43.15 o 
  -4  -2   1      566.86      594.88     13.92 o 
  -3  -2   1     2036.85     2131.04     47.59 o 
  -2  -2   1      685.21      718.93     16.32 o 
  -1  -2   1        0.18       -0.11      0.22 o 
   0  -2   1      556.88      513.03     11.60 o 
   1  -2   1       38.52       32.90      4.78 o 
   2  -2   1        2.73        1.44      0.46 o 
   5  -2   1       22.57      337.49    126.30 o 
   6  -2   1      122.69      122.39      2.56 o 
   7  -2   1      298.46      308.27      5.61 o 
   8  -2   1       57.88       56.23      1.70 o 
   9  -2   1        0.36        0.32      0.61 o 
  -8  -1   1       12.09       13.07      1.31 o 
  -7  -1   1      421.03      416.44     10.55 o 
  -6  -1   1      307.32      318.74      8.15 o 
  -5  -1   1      386.13      391.70      9.57 o 
  -4  -1   1      321.65      323.52      7.87 o 
  -3  -1   1      626.59      595.85     13.72 o 
  -2  -1   1      194.20      233.16      5.54 o 
  -1  -1   1      562.21      616.05     13.85 o 
   0  -1   1      761.28      744.58     17.86 o 
   1  -1   1     5618.18     5419.09     88.40 o 
   2  -1   1      248.58      257.00      4.38 o 
   5  -1   1      331.36      348.84      4.93 o 
   6  -1   1      267.63      256.72      4.67 o 
   7  -1   1      140.43      148.02      3.09 o 
   8  -1   1        8.68        8.81      0.82 o 
   9  -1   1       95.56       93.89      2.46 o 
  -8   0   1        1.91        2.11      0.62 o 
  -7   0   1      239.63      240.70      4.67 o 
  -6   0   1      108.96      112.87      3.52 o 
  -5   0   1       29.84       27.55      1.38 o 
  -4   0   1      221.21       37.22    100.68 o 
  -2   0   1       42.71      -12.69     62.44 o 
  -1   0   1     1774.89     1847.00     63.37 o 
   1   0   1      224.10      241.69      9.90 o 
   2   0   1      142.99      152.56      2.15 o 
   3   0   1      793.19      774.66     10.31 o 
   4   0   1       81.11       84.73      1.40 o 
   5   0   1      214.30      224.37      5.72 o 
   6   0   1      361.27      354.96      6.23 o 
   7   0   1       52.23       53.29      1.56 o 
   8   0   1        0.14        0.40      0.50 o 
   9   0   1       83.87       81.52      2.88 o 
  -8   1   1       18.72       16.88      1.09 o 
  -7   1   1      314.17      320.34      5.90 o 
  -6   1   1       78.45       83.71     42.51 o 
  -5   1   1      125.68      128.59      2.61 o 
  -4   1   1      585.37      577.01      9.49 o 
  -3   1   1     2329.54     2402.26     41.50 o 
  -2   1   1      447.30      462.73      8.17 o 
   1   1   1      998.75     1092.02     25.99 o 
   2   1   1      691.15      683.99     15.39 o 
   3   1   1      544.64      557.36     12.74 o 
   4   1   1      656.83      665.66     11.08 o 
   5   1   1      197.39      197.85      4.41 o 
   6   1   1      837.44      882.07     14.47 o 
   7   1   1       34.58       33.73      1.28 o 
   8   1   1       11.74       12.21      1.12 o 
   9   1   1      212.86      214.31      4.49 o 
  -8   2   1      145.37      139.80      3.17 o 
  -7   2   1       26.43       29.73      1.19 o 
  -6   2   1        2.92      116.99    169.51 o 
  -4   2   1     1197.01     1191.20     14.14 o 
  -3   2   1      262.13      281.11     28.06 o 
  -2   2   1      590.74      545.68      7.29 o 
   1   2   1       54.96       62.49      1.77 o 
   2   2   1     1570.78     1732.88     29.01 o 
   3   2   1      981.95     1028.28     23.14 o 
   4   2   1       16.02       14.09      0.59 o 
   5   2   1     1048.04     1110.69     18.36 o 
   6   2   1      928.66      963.64     22.28 o 
   7   2   1      352.70      359.92      6.49 o 
   8   2   1       31.75       30.73      1.51 o 
   9   2   1      131.46      133.02      3.19 o 
  -8   3   1       77.44       75.49      2.09 o 
  -7   3   1        1.23        0.56      0.49 o 
  -6   3   1       13.91      168.28    163.52 o 
  -3   3   1       81.72       84.92      9.72 o 
   0   3   1       70.09      -23.57     64.15 o 
   1   3   1     3007.55     2427.76     54.48 o 
   2   3   1     6877.70     7792.84    126.98 o 
   3   3   1        1.30        0.54      0.46 o 
   4   3   1      109.46       97.19      1.97 o 
   5   3   1      859.50      873.73     14.56 o 
   6   3   1        6.19        7.15      0.89 o 
   7   3   1      114.49      127.57      4.05 o 
   8   3   1       70.45       73.10      2.96 o 
   9   3   1       16.18       16.22      1.18 o 
  -8   4   1       98.04       99.30      3.52 o 
  -7   4   1       55.09       53.52      2.30 o 
  -6   4   1       16.09       17.62      0.81 o 
  -4   4   1       85.42       76.03     24.33 o 
  -3   4   1      317.22      313.99     38.03 o 
  -1   4   1      127.96      -47.10     94.20 o 
   2   4   1     1158.34     1262.70     28.30 o 
   3   4   1      295.78      354.28      8.42 o 
   4   4   1      461.03      454.32     10.78 o 
   5   4   1      387.32      394.20      9.65 o 
   6   4   1       79.70       81.34      2.87 o 
   7   4   1       32.62       31.52      1.84 o 
   8   4   1      108.67      109.46      3.90 o 
  -7   5   1       12.56       12.43      1.29 o 
  -6   5   1      339.44      325.44      6.21 o 
  -5   5   1       65.51       58.42      2.08 o 
  -4   5   1       37.14       39.69     19.85 o 
  -3   5   1      190.48      198.91     22.09 o 
  -2   5   1      162.69      -31.76    103.57 o 
  -1   5   1      146.97      -23.56    122.03 o 
   0   5   1      136.61      -62.11    124.22 o 
   1   5   1     1104.85      799.33     18.10 o 
   2   5   1        3.14        2.86      0.44 o 
   3   5   1      350.63      384.45      9.21 o 
   4   5   1      774.59      788.97     18.28 o 
   5   5   1      627.84      634.21     15.06 o 
   6   5   1        1.85        2.32      0.73 o 
   7   5   1      125.31      126.31      4.14 o 
   8   5   1       91.22       94.74      3.59 o 
  -7   6   1       13.75       12.37      0.85 o 
  -6   6   1      120.23      126.71      3.82 o 
  -5   6   1       12.08       13.45      1.05 o 
  -4   6   1        8.84        6.55      0.92 o 
  -3   6   1      402.33      383.58      9.61 o 
  -2   6   1      805.35      800.58     13.41 o 
  -1   6   1      246.75       14.02    152.00 o 
   0   6   1      454.50      489.74     11.32 o 
   2   6   1        0.09        0.00      0.33 o 
   3   6   1      485.27      485.77     11.60 o 
   4   6   1      212.54      233.39      6.15 o 
   5   6   1       68.38       64.10      2.47 o 
   6   6   1      407.07      402.12     10.29 o 
   7   6   1      314.30      312.21      8.48 o 
  -6   7   1       45.62       56.11      2.22 o 
  -5   7   1        1.49        0.92      0.54 o 
  -4   7   1      119.00      114.25      2.55 o 
  -3   7   1      717.21      737.18     12.53 o 
  -2   7   1      333.54      346.95      8.89 o 
  -1   7   1      188.92      -39.56    174.38 o 
   0   7   1      190.84      204.92      5.14 o 
   1   7   1      508.03      -27.61    174.64 o 
   2   7   1      248.64      -68.43    156.94 o 
   3   7   1      179.92      181.48      5.03 o 
   4   7   1       94.95       90.96      3.12 o 
   5   7   1        1.35        2.20      0.79 o 
   6   7   1      340.72      342.72      9.16 o 
   7   7   1       97.60      101.96      3.87 o 
  -5   8   1        1.00        1.25      1.12 o 
  -4   8   1       84.72       96.56      2.34 o 
  -3   8   1       88.50       94.86      2.28 o 
  -2   8   1       39.07       41.04      1.57 o 
  -1   8   1      536.76      574.92     12.44 o 
   0   8   1       93.64      -96.64    193.28 o 
   1   8   1      416.06      387.68     10.23 o 
   2   8   1      143.27      -58.21    200.60 o 
   3   8   1      237.61      -80.06    206.44 o 
   4   8   1       17.32       20.68      1.58 o 
   5   8   1       49.64       53.15      2.54 o 
   6   8   1      133.70      115.66      4.14 o 
  -4   9   1       13.14       18.11      2.23 o 
  -3   9   1       28.51       30.22      2.01 o 
  -2   9   1       42.70       43.82      1.50 o 
  -1   9   1       88.21      101.13     53.60 o 
   0   9   1       73.43      302.22    222.78 o 
   1   9   1        6.03      280.01    259.73 o 
   2   9   1      348.84       59.55    236.54 o 
   3   9   1      266.62      251.28     79.05 o 
   4   9   1        0.01       -0.59      2.88 o 
   5   9   1       78.15       80.79      3.35 o 
  -3  10   1        5.49        2.30      1.32 o 
  -2  10   1       24.58       23.44      2.13 o 
  -1  10   1      144.37      166.22      3.55 o 
   0  10   1       24.92      367.21    267.64 o 
   1  10   1       55.74      228.51    264.16 o 
   2  10   1      115.38      122.03     56.69 o 
   3  10   1       78.88       84.01     34.52 o 
  -2  -9   2        1.59      175.37    249.97 o 
  -1  -9   2       89.90       95.26      2.56 o 
   0  -9   2      188.26      193.85      4.08 o 
   1  -9   2        4.75        5.12      0.80 o 
   2  -9   2       20.60       19.14      2.09 o 
   3  -9   2       46.76       50.98      1.90 o 
  -4  -8   2       45.37       31.58      2.15 o 
  -3  -8   2       62.63       56.67      3.38 o 
  -2  -8   2       14.71       14.74      1.09 o 
  -1  -8   2      104.76      -40.47    195.81 o 
   0  -8   2       98.99      104.23      2.52 o 
   1  -8   2       32.88       34.82      1.35 o 
   2  -8   2       18.86       16.64      1.08 o 
   3  -8   2      202.65      216.62      4.46 o 
   4  -8   2       49.26       48.88      1.75 o 
   5  -8   2       24.25       25.90      2.43 o 
  -5  -7   2       20.71       13.33      1.63 o 
  -4  -7   2      255.60      208.17      6.32 o 
  -3  -7   2      146.04      134.96     11.34 o 
  -2  -7   2       13.29       12.18      0.91 o 
  -1  -7   2       97.17      103.20      2.47 o 
   0  -7   2      213.96      -78.74    172.10 o 
   1  -7   2       57.48       66.38      1.82 o 
   2  -7   2       40.04       39.09      1.37 o 
   3  -7   2      154.48      166.79      3.55 o 
   4  -7   2       31.16       32.53      2.15 o 
   5  -7   2      210.79      213.53      4.38 o 
   6  -7   2       75.14       79.74      2.29 o 
  -6  -6   2        8.80        9.73      1.48 o 
  -5  -6   2      317.24      292.75      8.21 o 
  -4  -6   2      454.54      398.27     10.36 o 
  -3  -6   2       12.82       14.86      0.97 o 
  -2  -6   2      140.59      131.05     10.98 o 
  -1  -6   2      587.58      608.67     10.49 o 
   0  -6   2       54.01       56.43      3.77 o 
   1  -6   2      112.92      115.35     10.80 o 
   2  -6   2      348.52      361.42      6.53 o 
   3  -6   2        0.69        0.21      0.46 o 
   4  -6   2       51.02       49.37      1.53 o 
   5  -6   2      185.77      187.26      3.86 o 
   6  -6   2       55.88       59.38      1.85 o 
   7  -6   2       10.28       10.58      1.24 o 
  -6  -5   2       27.02       27.49      1.94 o 
  -5  -5   2      332.98      308.69      8.34 o 
  -4  -5   2       56.96       61.99      2.58 o 
  -3  -5   2      267.09      250.29      4.75 o 
  -2  -5   2      674.46      634.07     23.55 o 
  -1  -5   2      640.16      591.28     10.10 o 
   0  -5   2       11.06       11.17      0.68 o 
   1  -5   2      452.06      439.40      7.65 o 
   2  -5   2      381.21      386.67      6.82 o 
   3  -5   2       54.40       62.75      1.61 o 
   4  -5   2       45.42       43.63      1.34 o 
   5  -5   2      382.69      392.50      7.08 o 
   6  -5   2       21.75       20.18      1.04 o 
   7  -5   2       35.24       37.04      1.90 o 
  -7  -4   2        0.04       -0.39      0.79 o 
  -6  -4   2      127.63      124.53      4.23 o 
  -5  -4   2      143.48      141.73      4.42 o 
  -4  -4   2        0.56        0.87      0.56 o 
  -3  -4   2       97.55       91.75      2.07 o 
  -2  -4   2      581.77      536.58      9.19 o 
  -1  -4   2      262.26      246.93      4.47 o 
   0  -4   2      753.51      784.91     13.12 o 
   1  -4   2     1348.63     1323.77     21.82 o 
   3  -4   2      126.07      123.73      2.51 o 
   4  -4   2      139.93      133.41      2.75 o 
   5  -4   2      234.20      231.64      4.41 o 
   6  -4   2       45.46       44.11      1.58 o 
   7  -4   2      149.20      143.43      4.24 o 
   8  -4   2       42.73       41.84      2.04 o 
  -7  -3   2        4.61        4.29      1.06 o 
  -6  -3   2      141.61      142.92      4.50 o 
  -5  -3   2       55.68       53.85      2.23 o 
  -4  -3   2       45.62       45.75      1.91 o 
  -3  -3   2     1001.63     1008.21     52.26 o 
  -2  -3   2      692.61      640.08     14.35 o 
  -1  -3   2      242.68      254.51      4.51 o 
   0  -3   2     2477.83     2489.12     52.14 o 
   1  -3   2      866.84      815.83     13.54 o 
   2  -3   2       60.53       58.59      1.34 o 
   3  -3   2        9.33        6.63      0.46 o 
   4  -3   2      175.80      175.69      3.35 o 
   5  -3   2        1.60        2.56      0.62 o 
   6  -3   2      303.74      291.46      8.09 o 
   7  -3   2      203.90      197.80      5.47 o 
   8  -3   2       60.31       63.34      2.62 o 
  -8  -2   2       14.99       15.21      1.58 o 
  -7  -2   2       77.92       75.77      3.04 o 
  -6  -2   2      291.15      275.01      7.33 o 
  -5  -2   2      397.39      403.15      9.97 o 
  -4  -2   2      300.72      317.16      7.89 o 
  -3  -2   2     1051.76     1021.18     19.25 o 
  -2  -2   2      342.63      339.73      6.76 o 
  -1  -2   2      249.24      223.24      3.90 o 
   0  -2   2     1566.13     1450.04     27.50 o 
   1  -2   2     1287.74     1290.51     21.08 o 
   2  -2   2       29.53       29.02      1.12 o 
   3  -2   2      162.68      154.29      2.88 o 
   4  -2   2      410.10      390.39      6.75 o 
   5  -2   2      111.29      113.05      2.35 o 
   7  -2   2       77.85       77.87      2.74 o 
   8  -2   2       11.99       14.85      1.40 o 
   9  -2   2       20.98       22.97      1.72 o 
  -8  -1   2        0.31        0.34      0.80 o 
  -7  -1   2      205.75      211.20      6.07 o 
  -6  -1   2      255.63      268.18      7.13 o 
  -5  -1   2      119.60      115.84      3.51 o 
  -4  -1   2      789.58      776.04     17.94 o 
  -3  -1   2      561.30      560.37      9.34 o 
  -2  -1   2       31.95       37.36      0.87 o 
  -1  -1   2      241.29      223.50      3.29 o 
   0  -1   2     2616.15     2470.13     34.95 o 
   1  -1   2     8187.19     7692.05    107.84 o 
   2  -1   2     4215.75     4351.25     61.31 o 
   3  -1   2     1448.20     1451.47     23.75 o 
   4  -1   2     1190.33     1195.02     19.67 o 
   5  -1   2        0.80        0.53      0.33 o 
   6  -1   2      404.88      400.18      5.69 o 
   7  -1   2       54.76       49.55      1.45 o 
   8  -1   2        5.28        5.06      0.70 o 
   9  -1   2       78.39       80.90      2.74 o 
  -8   0   2       35.82       36.77      1.50 o 
  -7   0   2      171.59      179.22      3.75 o 
  -6   0   2      266.24      267.78      7.06 o 
  -5   0   2       41.78       41.30      1.81 o 
  -2   0   2        0.28        0.37      5.01 o 
  -1   0   2      728.89      780.08     10.95 o 
   0   0   2       34.98       38.97      2.70 o 
   1   0   2      444.19      469.47      7.74 o 
   2   0   2    27935.79    24053.07    831.28 o 
   3   0   2     2111.06     2004.68     28.04 o 
   4   0   2      374.13      387.78      5.36 o 
   5   0   2       19.97       18.13      0.72 o 
   6   0   2      222.88      212.06      3.94 o 
   7   0   2       37.88       40.93      1.32 o 
   8   0   2       77.34       77.01      3.32 o 
   9   0   2       80.68       83.61      3.80 o 
  -8   1   2       44.07       48.79      1.70 o 
  -7   1   2      309.93      306.15      5.72 o 
  -6   1   2        8.43      -82.56    165.13 o 
  -5   1   2      259.35      273.17     78.51 o 
  -4   1   2      641.61      649.20     11.51 o 
  -3   1   2     1145.17     1261.63     21.95 o 
  -2   1   2     1892.12     2178.51     37.55 o 
  -1   1   2      534.92      528.87      7.48 o 
   0   1   2      122.55        3.81     40.90 o 
   2   1   2     2645.61     2702.01     35.76 o 
   3   1   2       76.36       69.48      1.35 o 
   4   1   2      115.82      123.06      2.32 o 
   5   1   2      518.04      510.40      8.48 o 
   6   1   2      462.00      490.53      6.87 o 
   7   1   2       19.04       18.74      1.33 o 
   8   1   2      287.45      290.24      5.47 o 
   9   1   2       95.61       96.05      2.50 o 
  -8   2   2       51.21       46.77      1.68 o 
  -7   2   2       15.96      -15.58    167.64 o 
  -6   2   2       94.15      101.80     11.74 o 
  -5   2   2      607.31      619.12      9.30 o 
  -4   2   2      475.61      475.53      6.83 o 
  -3   2   2      390.07      436.41      5.36 o 
  -2   2   2     1290.43     1286.73     20.32 o 
  -1   2   2     1322.22     1159.79     71.98 o 
   0   2   2      135.00       15.68     58.92 o 
   2   2   2      197.12      184.79      4.77 o 
   3   2   2      301.33      301.70      8.77 o 
   4   2   2      947.55     1037.46     17.09 o 
   5   2   2      955.04      990.79     16.77 o 
   6   2   2      373.53      385.64      5.51 o 
   7   2   2      217.92      222.16      4.28 o 
   8   2   2      112.95      116.55      2.74 o 
   9   2   2       76.56       76.91      2.21 o 
  -8   3   2       56.57       54.78      1.78 o 
  -7   3   2        1.09        1.79      0.55 o 
  -6   3   2        2.76        3.14     43.56 o 
  -5   3   2      169.52      168.95      2.75 o 
  -4   3   2      255.72      241.57     34.78 o 
  -3   3   2      228.46      216.42     17.14 o 
  -2   3   2     3482.31     3364.74     53.01 o 
   0   3   2     1361.72     1398.46     29.90 o 
   1   3   2      919.22      931.27     15.20 o 
   2   3   2      846.66      784.18     12.89 o 
   3   3   2      117.63      141.38      2.61 o 
   4   3   2     1815.03     1963.46     51.36 o 
   5   3   2      580.12      593.11     13.89 o 
   6   3   2        8.08        9.15      0.66 o 
   7   3   2      122.82      132.88      4.07 o 
   8   3   2       55.51       57.87      1.80 o 
   9   3   2       20.34       17.18      1.14 o 
  -7   4   2        9.64       10.12      0.82 o 
  -6   4   2       24.86      299.69    232.20 o 
  -5   4   2      362.11      347.06      5.18 o 
  -4   4   2       32.50      -63.87    127.75 o 
  -3   4   2      759.13      755.60     15.41 o 
  -1   4   2       12.50       22.36      0.76 o 
   0   4   2        2.14      -24.09     81.86 o 
   1   4   2     2283.14     2120.56     87.04 o 
   2   4   2      734.00      650.45     50.64 o 
   3   4   2      657.35      753.88     14.64 o 
   4   4   2     1256.95     1341.07     22.07 o 
   5   4   2      651.69      701.78     20.88 o 
   6   4   2       29.19       30.65      1.38 o 
   7   4   2       45.69       40.93      1.97 o 
   8   4   2       75.08       74.63      2.95 o 
   9   4   2        5.68        5.54      0.83 o 
  -7   5   2        2.22        1.57      0.78 o 
  -6   5   2      340.17      336.33      6.83 o 
  -5   5   2       22.39      155.20    171.20 o 
  -4   5   2       40.94      -60.45    125.13 o 
  -3   5   2      526.70      528.93      8.98 o 
  -2   5   2      133.97      -60.82    121.64 o 
  -1   5   2      416.77      -57.96    115.91 o 
   2   5   2      116.06      -47.48     94.95 o 
   3   5   2      262.91      255.40      4.56 o 
   4   5   2      921.79      960.91     16.00 o 
   5   5   2       30.95       31.62      1.09 o 
   6   5   2       59.02       61.40      2.40 o 
   7   5   2      372.80      389.44      9.95 o 
   8   5   2       80.69       82.35      3.27 o 
  -7   6   2       23.76       24.35      1.08 o 
  -6   6   2      191.40      196.64      5.39 o 
  -5   6   2       45.38       41.52      1.77 o 
  -4   6   2       14.62      -66.13    132.27 o 
  -3   6   2      336.78      320.43     54.04 o 
  -2   6   2      313.42      300.27     75.88 o 
  -1   6   2      171.57        4.07    141.70 o 
   1   6   2      425.31      351.81      8.23 o 
   2   6   2        9.60      -69.42    138.85 o 
   3   6   2      698.86      790.90     18.18 o 
   4   6   2       99.16      103.88      3.14 o 
   5   6   2       11.25       12.48      1.11 o 
   6   6   2      409.90      411.91     10.34 o 
   7   6   2      227.58      237.93      6.69 o 
   8   6   2        1.58        0.95      0.84 o 
  -6   7   2       74.61       83.36      2.89 o 
  -5   7   2        1.07        0.10      0.65 o 
  -4   7   2        8.06        7.78      0.67 o 
  -3   7   2      263.37      253.44     16.88 o 
  -2   7   2       35.21      126.71    160.56 o 
  -1   7   2      571.37      168.49    178.39 o 
   0   7   2     1022.60      -54.90    170.36 o 
   1   7   2        0.73       -0.04      0.11 o 
   2   7   2        1.45       47.62    154.85 o 
   3   7   2      374.42      -87.55    175.10 o 
   4   7   2       32.74       37.31      1.71 o 
   5   7   2       42.45       47.79      2.12 o 
   6   7   2      299.69      301.10      8.04 o 
   7   7   2       85.48       86.90      3.33 o 
  -5   8   2       18.73       23.03      1.44 o 
  -4   8   2      158.78      168.26      3.49 o 
  -3   8   2       81.78      -61.63    202.19 o 
  -2   8   2        7.00      -14.41    169.90 o 
  -1   8   2      292.67      312.03     24.23 o 
   0   8   2       39.03       83.12    195.65 o 
   1   8   2        0.57       43.12    220.83 o 
   2   8   2      151.39      137.71     50.98 o 
   3   8   2      445.98      -23.91    217.86 o 
   4   8   2       24.50      -96.87    210.03 o 
   5   8   2      101.58       99.04      3.46 o 
   6   8   2      303.29      321.18      8.66 o 
  -4   9   2      134.61      147.80      5.25 o 
  -3   9   2       21.00       19.86      1.87 o 
  -2   9   2        0.69        1.73      1.39 o 
  -1   9   2       61.38       67.83     14.69 o 
   0   9   2       44.82       58.39     42.49 o 
   1   9   2       83.98       85.57     16.04 o 
   2   9   2      412.81      433.22     22.30 o 
   3   9   2      290.49      279.61      7.36 o 
   4   9   2        9.95       89.74    238.82 o 
   5   9   2      162.23       27.90    263.89 o 
   6   9   2       16.18       14.07      1.64 o 
  -3  10   2        0.68       -0.55      1.10 o 
  -2  10   2       45.68       47.92      2.78 o 
  -1  10   2      176.26      159.00    139.23 o 
   0  10   2       24.58      167.87    242.19 o 
   1  10   2       94.74      278.63    266.90 o 
   2  10   2      141.55      302.94    316.15 o 
   3  10   2        7.97      127.94    253.24 o 
   4  10   2       54.03      145.35    261.31 o 
   0  11   2       13.33       67.19    185.77 o 
   1  11   2       91.83      335.32    310.97 o 
   0  -9   3       87.45       94.14      2.56 o 
   1  -9   3        1.93        0.94      0.78 o 
  -3  -8   3       29.38       26.37      1.48 o 
  -2  -8   3       84.18       86.65      2.47 o 
  -1  -8   3      153.82      158.27      5.30 o 
   0  -8   3      104.72      112.95      2.75 o 
   1  -8   3       12.82       11.05      0.95 o 
   2  -8   3      120.03      121.94      2.93 o 
   3  -8   3        2.92        4.56      0.82 o 
   4  -8   3       15.54       14.70      1.14 o 
  -4  -7   3       95.11       77.31      3.36 o 
  -3  -7   3       10.76        7.01      0.90 o 
  -2  -7   3      274.47      271.22      5.34 o 
  -1  -7   3      183.88      194.20      9.05 o 
   0  -7   3      120.15      123.72      2.81 o 
   1  -7   3       12.82       13.39      0.92 o 
   2  -7   3      139.83      146.36      5.71 o 
   3  -7   3       24.56       27.57      1.69 o 
   4  -7   3       47.93       50.22      1.76 o 
   5  -7   3      105.71      107.84      2.75 o 
   6  -7   3       14.99       13.05      1.08 o 
  -5  -6   3       91.67       80.37      3.43 o 
  -4  -6   3       52.93       48.01      2.56 o 
  -3  -6   3       18.93       16.57      1.72 o 
  -2  -6   3      562.38      539.98     16.43 o 
  -1  -6   3      174.79      176.79      6.23 o 
   0  -6   3       14.96       12.68      0.84 o 
   1  -6   3      119.72      120.00      2.65 o 
   2  -6   3      225.12      226.63      4.42 o 
   3  -6   3        0.20       -0.26      0.51 o 
   4  -6   3      115.90      111.03      2.73 o 
   5  -6   3       54.59       54.10      1.72 o 
   6  -6   3       12.84       13.04      0.98 o 
   7  -6   3        8.37        7.45      0.88 o 
  -6  -5   3       21.88       21.46      2.00 o 
  -5  -5   3      416.57      399.61     10.57 o 
  -4  -5   3       60.53       56.60      2.54 o 
  -3  -5   3       50.06       48.38      1.94 o 
  -2  -5   3       74.14       70.04      1.85 o 
  -1  -5   3       20.13       16.90      1.02 o 
   0  -5   3       61.22       65.64      1.72 o 
   1  -5   3      586.29      607.52     10.42 o 
   2  -5   3      319.05      325.86      5.92 o 
   3  -5   3        9.34        9.07      0.89 o 
   4  -5   3      200.96      208.09      7.06 o 
   5  -5   3      202.55      206.19      4.12 o 
   6  -5   3       35.12       34.37      1.76 o 
   7  -5   3       15.17       15.57      1.99 o 
  -6  -4   3      195.09      197.07      6.05 o 
  -5  -4   3      327.50      340.40      9.04 o 
  -4  -4   3       83.15       74.15      2.81 o 
  -3  -4   3       26.84       26.20      1.06 o 
  -2  -4   3      300.81      301.28      8.61 o 
  -1  -4   3        7.63        8.55      0.61 o 
   0  -4   3      175.53      173.87      3.35 o 
   1  -4   3     2238.97     2281.48     37.30 o 
   2  -4   3      171.02      161.99      3.19 o 
   3  -4   3      122.36      128.45      2.65 o 
   4  -4   3      278.67      273.11      5.04 o 
   5  -4   3      162.59      164.05      3.36 o 
   6  -4   3       88.96       92.43      2.28 o 
   7  -4   3      133.98      133.42      3.00 o 
   8  -4   3       57.81       52.16      2.29 o 
  -7  -3   3      109.21      100.07      3.79 o 
  -6  -3   3      216.96      202.99      6.00 o 
  -5  -3   3       40.39       42.66      2.06 o 
  -4  -3   3       60.97       61.94      2.42 o 
  -3  -3   3     1640.90     1657.78     27.31 o 
  -2  -3   3      716.68      721.55     12.16 o 
  -1  -3   3       59.52       61.12      1.61 o 
   0  -3   3     1193.82     1170.77     19.33 o 
   1  -3   3     1002.69     1009.88     16.74 o 
   2  -3   3       51.12       54.38      1.33 o 
   3  -3   3      234.32      228.73      4.18 o 
   4  -3   3      279.93      283.91      5.15 o 
   5  -3   3       13.29       12.75      0.76 o 
   6  -3   3      323.04      318.66      5.85 o 
   7  -3   3      222.05      211.67      4.21 o 
   8  -3   3       36.96       32.72      1.79 o 
  -7  -2   3       80.80       70.67      2.96 o 
  -6  -2   3      191.30      185.03      5.43 o 
  -5  -2   3      119.24      109.02      3.53 o 
  -4  -2   3       46.06       53.23      2.10 o 
  -3  -2   3     2923.10     2930.90     47.73 o 
  -2  -2   3        3.68        6.24      1.63 o 
  -1  -2   3     1301.99     1346.33     22.10 o 
   0  -2   3      796.17      800.79     13.28 o 
   1  -2   3      417.26      403.28      6.87 o 
   2  -2   3       10.49       16.74      1.30 o 
   3  -2   3      282.83      253.11      4.51 o 
   4  -2   3      190.87      180.18      2.86 o 
   5  -2   3       87.99       81.19      1.99 o 
   6  -2   3      585.95      586.32     10.11 o 
   7  -2   3       66.92       66.45      1.80 o 
   8  -2   3        0.40        0.33      0.79 o 
   9  -2   3       48.83       49.57      2.38 o 
  -7  -1   3       91.46       92.63      3.45 o 
  -6  -1   3       16.42       18.13      1.52 o 
  -5  -1   3      195.22      182.69      5.13 o 
  -4  -1   3      489.73      499.13     11.94 o 
  -3  -1   3      914.25      924.90     15.28 o 
  -2  -1   3       20.55      -24.15     67.03 o 
  -1  -1   3      264.72      220.66      3.31 o 
   0  -1   3      246.45      215.57      4.28 o 
   1  -1   3        1.07        0.51      0.26 o 
   2  -1   3      477.94      486.29      6.98 o 
   3  -1   3     2827.30     2998.66     37.27 o 
   4  -1   3      305.73      300.75      5.29 o 
   5  -1   3       47.19       42.71      1.30 o 
   6  -1   3      352.35      354.36      6.33 o 
   7  -1   3        1.01        0.72      0.60 o 
   8  -1   3       31.43       29.94      1.73 o 
   9  -1   3       47.03       47.64      2.33 o 
  -7   0   3      172.86      174.57      5.25 o 
  -6   0   3      164.99      161.01      4.77 o 
  -5   0   3      148.55      -29.65    147.07 o 
  -4   0   3      302.47      -37.18    122.79 o 
  -2   0   3       53.69       90.34     14.74 o 
  -1   0   3     1299.41     1348.33     29.40 o 
   0   0   3      309.26      292.18      5.46 o 
   1   0   3      230.53      255.43      3.75 o 
   2   0   3     8630.20     8623.26    140.64 o 
   3   0   3     1320.18     1279.52     20.96 o 
   4   0   3      261.40      270.17      4.77 o 
   5   0   3       34.35       35.98      0.85 o 
   6   0   3      150.69      153.86      2.47 o 
   7   0   3        0.44        0.51      0.35 o 
   8   0   3      128.09      129.28      2.88 o 
   9   0   3       46.58       45.68      2.11 o 
  -7   1   3      270.19      266.95      5.17 o 
  -6   1   3        3.02        3.99      4.23 o 
  -5   1   3      312.54      314.13     92.41 o 
  -4   1   3      700.75      728.21     12.94 o 
  -3   1   3       24.20      -68.78    137.56 o 
  -2   1   3      314.41      324.54      5.91 o 
  -1   1   3     3455.71     3443.08     48.08 o 
   0   1   3      354.07      392.76     16.15 o 
   1   1   3     1597.51     1591.38     37.61 o 
   4   1   3       38.09       33.94      0.87 o 
   5   1   3      351.74      336.43      4.76 o 
   6   1   3      584.62      584.91      9.73 o 
   7   1   3        7.24        8.28      0.68 o 
   8   1   3      491.67      508.67      8.84 o 
   9   1   3        1.12        1.51      0.62 o 
  -7   2   3      158.26      154.09     15.46 o 
  -6   2   3      178.01      154.62     29.94 o 
  -5   2   3      146.13      177.91     32.67 o 
  -4   2   3      154.98      -73.43    146.86 o 
  -3   2   3      142.64      155.97     33.75 o 
  -2   2   3     2154.79     2172.41     37.55 o 
  -1   2   3     1920.49     2064.20     33.57 o 
   0   2   3       49.26       -0.61     66.21 o 
   2   2   3     1179.94     1186.55     15.60 o 
   3   2   3      180.23      185.08      2.64 o 
   4   2   3     1163.88     1172.31     15.55 o 
   5   2   3     1003.34      991.44     13.29 o 
   6   2   3      204.22      205.85      3.84 o 
   7   2   3      174.81      179.54      3.56 o 
   8   2   3      385.01      409.69      7.33 o 
   9   2   3        7.05        6.77      0.80 o 
  -7   3   3       14.88      -52.94    208.50 o 
  -6   3   3       81.17       79.15     19.45 o 
  -5   3   3       37.86      -77.51    170.33 o 
  -4   3   3       64.56       62.66      1.26 o 
  -3   3   3      761.80      792.38     12.77 o 
  -1   3   3     2365.02     2419.12     31.76 o 
   1   3   3      220.52       24.71     82.49 o 
   2   3   3       12.88      -34.89     69.78 o 
   3   3   3      587.88      561.51     30.60 o 
   4   3   3     4531.54     4719.38    134.65 o 
   5   3   3      394.97      389.26      6.76 o 
   6   3   3       65.27       67.99      1.65 o 
   7   3   3      170.90      173.09      3.57 o 
   8   3   3       44.57       43.78      2.84 o 
   9   3   3        0.06        0.06      0.58 o 
  -7   4   3        0.33       -0.03      0.58 o 
  -6   4   3      193.24      179.96      3.00 o 
  -5   4   3      507.16      486.05      7.07 o 
  -4   4   3        3.25        1.77     39.21 o 
  -3   4   3      251.34      -26.34    108.08 o 
  -1   4   3       43.49      -52.97    105.93 o 
   0   4   3      314.48      295.97      4.97 o 
   1   4   3      849.75      843.51     29.87 o 
   2   4   3        3.46        2.22     15.00 o 
   3   4   3     1110.64     1218.87     19.99 o 
   4   4   3     1092.99     1182.45     19.48 o 
   5   4   3      138.70      137.54      2.84 o 
   6   4   3       22.43       21.28      0.94 o 
   7   4   3      156.86      166.38      4.82 o 
   8   4   3      111.08      113.34      2.68 o 
   9   4   3        0.41        0.24      0.60 o 
  -7   5   3       13.75       15.03      1.44 o 
  -5   5   3      224.34       13.03    197.29 o 
  -4   5   3      258.02      -38.81    147.69 o 
  -3   5   3      196.38       53.09    133.35 o 
  -2   5   3      273.15      -58.36    116.73 o 
  -1   5   3        6.94      -12.19    111.44 o 
   0   5   3      386.51      -51.04    102.07 o 
   1   5   3     1534.42     1506.11     24.57 o 
   2   5   3      222.06      -56.33    112.65 o 
   4   5   3      254.35      262.99      4.73 o 
   5   5   3       16.09       18.65      0.86 o 
   6   5   3      206.65      217.59      4.17 o 
   7   5   3      654.54      683.04     16.32 o 
   8   5   3       33.30       31.09      1.91 o 
  -6   6   3      108.45      113.68      2.69 o 
  -5   6   3        2.51        1.91    102.63 o 
  -4   6   3       82.29      -72.83    145.67 o 
  -3   6   3      167.68       18.49    147.87 o 
  -2   6   3       65.80      -24.15    152.76 o 
  -1   6   3      459.23      106.61    149.42 o 
   2   6   3        0.89        1.27      0.36 o 
   4   6   3       40.75       43.39      1.90 o 
   5   6   3       97.73       98.67      2.21 o 
   6   6   3      212.96      235.35      4.50 o 
   7   6   3      235.88      236.51      6.51 o 
   8   6   3       30.49       31.67      1.99 o 
  -6   7   3       13.58        8.07      1.29 o 
  -5   7   3        1.27        1.43      0.70 o 
  -4   7   3      116.11      -92.52    185.05 o 
  -3   7   3      110.33      -88.76    177.53 o 
  -2   7   3       25.97       25.56      4.07 o 
  -1   7   3     1147.42     1185.60     26.59 o 
   1   7   3       19.26      -88.81    177.62 o 
   2   7   3        1.81        2.18     81.38 o 
   4   7   3        6.88      -82.71    165.42 o 
   5   7   3       82.72       97.80      3.15 o 
   6   7   3      169.60      172.89      5.01 o 
   7   7   3       86.16       89.52      3.31 o 
   8   7   3       44.56       42.42      2.27 o 
  -3   8   3       58.56      -91.95    183.91 o 
  -2   8   3        8.29      -86.71    173.43 o 
  -1   8   3      176.26       90.88    199.30 o 
   0   8   3        4.57      -36.89    188.26 o 
   1   8   3      316.70      -32.34    194.79 o 
   2   8   3      229.10      -28.06    214.15 o 
   3   8   3      929.86      935.24     21.50 o 
   4   8   3        6.79     -101.64    203.28 o 
   5   8   3      190.45     -117.13    234.27 o 
   6   8   3      135.55      143.77      4.49 o 
   7   8   3        0.04        0.23      0.80 o 
  -3   9   3        7.32        6.33      1.21 o 
  -2   9   3        0.84     -102.97    205.95 o 
  -1   9   3       91.10      -57.52    217.96 o 
   0   9   3        0.54      -43.60    225.97 o 
   1   9   3      110.78       54.42    222.45 o 
   2   9   3      285.14      461.36    284.97 o 
   3   9   3      190.45      407.43    246.66 o 
   4   9   3       78.21       96.26    238.37 o 
   5   9   3      278.75      159.19    261.14 o 
   6   9   3       19.76      -25.81    254.54 o 
  -3  10   3        0.31        1.75      1.17 o 
  -2  10   3       50.13      -80.62    223.27 o 
  -1  10   3       72.74      305.92    244.94 o 
   0  10   3        0.84      209.87    237.98 o 
   1  10   3      175.92      222.93    262.99 o 
   2  10   3      166.86      136.30    261.66 o 
   3  10   3        3.01      -96.46    290.52 o 
   4  10   3       30.82      229.34    264.61 o 
   5  10   3      127.63       92.77    304.47 o 
  -1  11   3       62.61       57.53      3.14 o 
   0  11   3       24.44      138.74    280.34 o 
   1  11   3       74.34      459.40    309.30 o 
   2  11   3       41.16      137.04    297.36 o 
  -1  -8   4       82.59       84.06      2.41 o 
   0  -8   4       18.90       21.93      1.25 o 
   1  -8   4        0.19       -0.32      0.64 o 
   2  -8   4       58.44       62.27      3.25 o 
   3  -8   4        2.68        2.63      0.83 o 
  -3  -7   4        0.00       -0.46      0.91 o 
  -2  -7   4      182.08      196.84      5.85 o 
  -1  -7   4      284.32      293.20      5.88 o 
   0  -7   4       67.85       73.21      3.64 o 
   1  -7   4        4.84        5.28      0.79 o 
   2  -7   4      106.50      115.95      4.15 o 
   3  -7   4        0.50        0.39      0.67 o 
   4  -7   4       12.45       11.70      1.03 o 
   5  -7   4       64.38       66.85      2.12 o 
  -4  -6   4       80.13       77.14      3.39 o 
  -3  -6   4      124.44      111.00      3.99 o 
  -2  -6   4      545.02      566.70     10.10 o 
  -1  -6   4      141.27      143.16      3.17 o 
   0  -6   4        3.34        3.57      0.66 o 
   1  -6   4      228.56      226.99     23.71 o 
   2  -6   4      117.90      122.61      2.81 o 
   3  -6   4        0.01        0.31      0.55 o 
   4  -6   4      130.32      131.54      5.03 o 
   5  -6   4       17.46       18.93      2.19 o 
   6  -6   4        6.06        5.30      0.82 o 
  -5  -5   4      177.34      159.72      5.33 o 
  -4  -5   4        9.05        9.73      1.33 o 
  -3  -5   4      128.35      117.94      3.99 o 
  -2  -5   4       62.22       60.17      1.79 o 
  -1  -5   4        9.70        9.29      0.78 o 
   0  -5   4      338.92      339.55      6.18 o 
   1  -5   4      618.19      644.43     11.10 o 
   2  -5   4      220.43      224.44      4.35 o 
   3  -5   4       22.48       18.92      1.37 o 
   4  -5   4      225.25      234.11      4.60 o 
   5  -5   4       11.18       10.94      0.90 o 
   6  -5   4       10.26        7.49      1.25 o 
   7  -5   4       75.23       73.51      3.12 o 
  -6  -4   4      201.11      203.16      6.37 o 
  -5  -4   4       83.15       81.79      3.29 o 
  -4  -4   4        1.60        3.22      0.90 o 
  -3  -4   4       31.18       33.37      1.82 o 
  -2  -4   4       62.66       64.67      1.75 o 
  -1  -4   4       15.91       15.89      0.88 o 
   0  -4   4      291.55      297.47      5.42 o 
   1  -4   4      997.87     1007.68     16.85 o 
   2  -4   4        8.16       10.78      0.71 o 
   3  -4   4      231.72      226.86      5.52 o 
   4  -4   4      281.45      286.57      5.33 o 
   5  -4   4       12.43       12.36      0.96 o 
   6  -4   4       26.30       24.80      1.17 o 
   7  -4   4      107.24      104.77      2.62 o 
   8  -4   4        3.87        3.74      0.94 o 
  -6  -3   4      179.52      168.44      5.35 o 
  -5  -3   4       88.41       88.56      3.35 o 
  -4  -3   4       23.33       21.88      1.56 o 
  -3  -3   4      206.12      260.69      6.90 o 
  -2  -3   4      312.35      312.75      6.51 o 
  -1  -3   4      234.44      234.82      4.34 o 
   0  -3   4      754.23      751.58     12.64 o 
   1  -3   4      628.40      665.44     11.26 o 
   2  -3   4      194.04      214.95      4.02 o 
   3  -3   4      342.45      343.84      6.12 o 
   4  -3   4      114.05      111.31      2.40 o 
   5  -3   4        9.52        7.16      0.65 o 
   6  -3   4       73.91       73.89      1.92 o 
   7  -3   4      100.71      105.05      2.53 o 
   8  -3   4        7.85        6.71      1.03 o 
  -6  -2   4      107.69      108.05      3.80 o 
  -5  -2   4       23.04       24.71      1.68 o 
  -4  -2   4      256.02      240.86      6.45 o 
  -3  -2   4     1695.04     1679.93     38.03 o 
  -2  -2   4        1.20        3.68      1.35 o 
  -1  -2   4      351.63      369.83      6.43 o 
   0  -2   4      461.04      455.35      7.79 o 
   1  -2   4      179.82      174.72      3.27 o 
   2  -2   4      125.82      111.84      3.30 o 
   3  -2   4     1060.29     1077.35     17.86 o 
   4  -2   4      119.57      120.45      2.49 o 
   5  -2   4       15.57       16.15      0.87 o 
   6  -2   4      248.44      246.02      4.67 o 
   7  -2   4      185.13      177.66      3.64 o 
   8  -2   4       21.38       20.69      1.47 o 
   9  -2   4       22.60       23.38      1.67 o 
  -7  -1   4       49.36       50.41      2.52 o 
  -6  -1   4       17.53       19.74      1.50 o 
  -5  -1   4      134.28      129.10      4.01 o 
  -4  -1   4      803.86      838.45     19.54 o 
  -3  -1   4      933.97      917.02     21.07 o 
  -2  -1   4        7.75      -42.15     84.30 o 
  -1  -1   4      451.41      418.47      6.11 o 
   0  -1   4       61.44       59.10     11.51 o 
   1  -1   4       51.41       49.73      1.02 o 
   2  -1   4      563.89      553.09      8.00 o 
   3  -1   4     6175.03     6283.56     78.89 o 
   4  -1   4      268.21      284.28      6.12 o 
   5  -1   4      207.95      187.94      3.59 o 
   6  -1   4      455.59      442.66      7.79 o 
   7  -1   4       34.47       33.98      1.26 o 
   8  -1   4       42.06       41.54      2.00 o 
   9  -1   4       40.50       45.52      2.26 o 
  -7   0   4       69.49       70.70      2.97 o 
  -6   0   4        0.41        0.29      0.69 o 
  -5   0   4      203.92      207.54     64.78 o 
  -3   0   4      136.48      -58.76    142.35 o 
  -2   0   4      187.12      194.21      3.28 o 
  -1   0   4     1992.74     2119.55     29.64 o 
   0   0   4      153.15      135.03     19.51 o 
   1   0   4      277.96      296.39      4.39 o 
   2   0   4      699.93      645.24      9.22 o 
   3   0   4     1201.15     1298.52     21.28 o 
   4   0   4     2178.08     2335.17     38.04 o 
   5   0   4      622.74      614.31     10.43 o 
   6   0   4      218.00      222.13      4.20 o 
   7   0   4        5.83        6.44      0.65 o 
   8   0   4       57.12       55.86      2.34 o 
   9   0   4      100.69      101.96      3.63 o 
  -7   1   4       47.29       44.55      2.54 o 
  -6   1   4        0.11        0.40      0.71 o 
  -5   1   4      432.66       23.18    144.09 o 
  -4   1   4      166.08      -68.37    136.75 o 
  -3   1   4       96.69      106.74     26.03 o 
  -2   1   4      473.24      430.77      6.24 o 
  -1   1   4     3247.90     3402.04     66.78 o 
   0   1   4      234.07      296.47      5.11 o 
   1   1   4      314.65      314.41      4.57 o 
   2   1   4      390.39      377.84      6.37 o 
   3   1   4       65.08       52.31      1.18 o 
   4   1   4      250.89      243.65      4.34 o 
   5   1   4      303.59      299.92      4.29 o 
   6   1   4       42.87       39.41      0.96 o 
   7   1   4       53.11       55.57      1.26 o 
   8   1   4      269.54      277.56      5.18 o 
   9   1   4       46.01       48.51      1.67 o 
  -7   2   4       74.13       74.46      9.94 o 
  -6   2   4       29.01      -71.04    211.99 o 
  -5   2   4       14.17      -78.39    156.79 o 
  -4   2   4        4.94      -93.05    186.10 o 
  -2   2   4     1449.47     1471.51     20.69 o 
  -1   2   4     2213.93     2334.17     42.91 o 
   0   2   4        7.97       -7.97     76.08 o 
   2   2   4      944.49      896.59     14.67 o 
   5   2   4      874.95      860.70     11.58 o 
   6   2   4       24.60       27.38      0.81 o 
   7   2   4      200.35      215.42      3.37 o 
   8   2   4      276.65      283.37      5.29 o 
   9   2   4       10.58        9.65      0.87 o 
  -7   3   4        0.60        1.15      8.04 o 
  -6   3   4       70.54       68.57      6.42 o 
  -5   3   4       64.94       74.64     15.28 o 
  -4   3   4       87.48      -37.14    177.24 o 
  -3   3   4      192.62      -67.99    135.98 o 
  -2   3   4     1310.70     1219.70     33.64 o 
   0   3   4     2021.21     2152.07     28.24 o 
   2   3   4     1828.72     1883.02     33.19 o 
   3   3   4      369.88      370.72     13.94 o 
   5   3   4      586.58      613.10      8.37 o 
   6   3   4       39.36       42.79      1.36 o 
   7   3   4      200.04      210.15      3.31 o 
   8   3   4       34.39       34.18      1.33 o 
   9   3   4        1.35        1.14      0.57 o 
  -7   4   4       18.62      -79.55    262.42 o 
  -6   4   4      229.66      236.69     35.79 o 
  -5   4   4      252.47      260.82      6.42 o 
  -4   4   4        5.58        5.56      1.03 o 
  -2   4   4      621.21      607.36     11.97 o 
  -1   4   4      248.68      268.38      3.67 o 
   1   4   4      163.22      -53.11    106.21 o 
   2   4   4      120.66      153.14     31.77 o 
   3   4   4     1247.43     1285.81     25.91 o 
   4   4   4     1257.08     1263.03     20.78 o 
   5   4   4       31.06       29.63      1.54 o 
   6   4   4      243.36      249.20      3.74 o 
   7   4   4      313.02      321.60      4.78 o 
   8   4   4      141.96      144.29      3.14 o 
   9   4   4        0.49        1.36      0.64 o 
  -6   5   4      217.78      217.82     20.79 o 
  -5   5   4       96.12     -102.64    205.28 o 
  -4   5   4      536.82      516.84     64.39 o 
  -3   5   4       11.61      -63.48    126.96 o 
  -2   5   4      488.32      -68.30    136.60 o 
  -1   5   4      246.96      -70.15    140.30 o 
   0   5   4      539.08      516.79      8.97 o 
   1   5   4       22.52      -36.75    106.99 o 
   2   5   4       33.96      -52.65    125.84 o 
   3   5   4     1523.94     1612.66     29.93 o 
   5   5   4        8.77        8.69      0.61 o 
   6   5   4      431.68      448.18      8.56 o 
   7   5   4      218.09      228.63      3.60 o 
   8   5   4        5.60        6.50      0.73 o 
   9   5   4       82.79       90.07      2.40 o 
  -6   6   4       76.10     -122.75    245.50 o 
  -5   6   4        0.09       -1.22     55.91 o 
  -4   6   4      264.53      -80.89    161.78 o 
  -3   6   4        2.85      -67.84    135.69 o 
  -2   6   4      110.77      -73.37    146.75 o 
  -1   6   4      341.61       -3.14    139.51 o 
   1   6   4      258.13      255.67     54.39 o 
   3   6   4      190.80      208.38      3.80 o 
   4   6   4      212.90      240.10      4.40 o 
   5   6   4      277.74      -30.76    174.07 o 
   6   6   4      160.45      177.69      4.34 o 
   7   6   4       70.25       77.32      2.87 o 
   8   6   4       63.99       66.13      1.94 o 
  -5   7   4       23.60     -102.08    204.16 o 
  -4   7   4      250.99       26.46    200.93 o 
  -3   7   4       65.71      -89.23    178.47 o 
  -2   7   4        2.38      -76.96    175.49 o 
  -1   7   4      471.86       80.57    158.99 o 
   0   7   4      552.01       84.63    183.50 o 
   1   7   4       85.31      -11.16    189.65 o 
   3   7   4      139.83     -106.22    212.45 o 
   4   7   4       55.26       54.69     14.02 o 
   5   7   4      130.39      -86.30    172.59 o 
   6   7   4      157.73      163.64      3.38 o 
   7   7   4       25.74       27.40      2.47 o 
   8   7   4       95.02      101.71      3.66 o 
  -4   8   4      161.04      -15.61    213.70 o 
  -3   8   4       25.74      -98.97    197.93 o 
  -2   8   4      159.29     -106.86    213.73 o 
  -1   8   4      140.57      -56.73    167.32 o 
   0   8   4      132.37      -82.67    165.33 o 
   1   8   4      183.28      -94.70    199.91 o 
   2   8   4      214.50     -103.45    206.90 o 
   3   8   4      210.67      263.76    239.24 o 
   4   8   4        0.81      117.33    194.39 o 
   5   8   4      355.18      -46.73    222.48 o 
   6   8   4      122.05     -112.31    224.62 o 
   7   8   4        3.05      -47.26    231.88 o 
  -3   9   4        0.08       -0.08     99.93 o 
  -2   9   4      134.21     -101.15    217.41 o 
  -1   9   4      115.90      -73.53    198.60 o 
   0   9   4       18.57     -109.71    219.42 o 
   1   9   4       60.99      -92.21    204.95 o 
   2   9   4      325.55      170.94    256.59 o 
   3   9   4       12.21       96.14    267.78 o 
   4   9   4      209.52      186.77    245.98 o 
   5   9   4      310.30      245.86    291.04 o 
   6   9   4       23.05       42.24    280.93 o 
  -3  10   4       11.80       10.12      1.48 o 
  -2  10   4      111.90       65.58    274.99 o 
  -1  10   4       11.62     -103.36    206.71 o 
   0  10   4        8.34        2.54    242.71 o 
   1  10   4      353.03      388.51    276.84 o 
   2  10   4      163.94      195.05    259.63 o 
   3  10   4        4.80     -114.98    260.57 o 
   4  10   4       78.64      -61.83    279.67 o 
   5  10   4       80.65      211.59    293.46 o 
  -1  11   4        0.41       28.23    260.78 o 
   0  11   4       26.43       61.41    167.85 o 
   1  11   4      144.48       76.87    275.35 o 
   2  11   4        6.33      116.86    267.68 o 
   3  11   4       40.11       13.54    283.26 o 
  -1  -7   5      118.72      123.45      3.06 o 
   0  -7   5       19.41       21.83      1.29 o 
   1  -7   5       33.01       36.15      1.54 o 
   2  -7   5       86.95       93.27      2.47 o 
   3  -7   5        1.47        1.29      0.88 o 
   4  -7   5       28.91       30.15      1.52 o 
  -3  -6   5       54.34       55.38      2.84 o 
  -2  -6   5      111.35      121.86      4.16 o 
  -1  -6   5       22.54       22.14      1.24 o 
   0  -6   5       64.88       65.44      1.92 o 
   1  -6   5      106.52      111.84      2.68 o 
   2  -6   5       47.14       46.08      1.59 o 
   3  -6   5        3.95        1.88      0.69 o 
   4  -6   5       92.92       95.79      3.75 o 
   5  -6   5       26.20       25.69      1.34 o 
   6  -6   5        2.19        1.48      0.79 o 
  -4  -5   5        6.28        5.34      1.25 o 
  -3  -5   5      205.13      205.08      6.17 o 
  -2  -5   5      153.55      166.51      5.05 o 
  -1  -5   5        4.36        4.27      1.07 o 
   0  -5   5       40.91       43.79      1.46 o 
   1  -5   5       80.05       76.17      5.11 o 
   2  -5   5       66.60       63.67      1.81 o 
   3  -5   5      117.05      115.17      3.21 o 
   4  -5   5      159.12      162.39      3.53 o 
   5  -5   5       18.04       16.65      1.06 o 
   6  -5   5        8.70        7.34      0.86 o 
   7  -5   5       77.41       76.35      2.27 o 
  -5  -4   5        8.37        9.54      1.51 o 
  -4  -4   5       45.17       39.43      2.27 o 
  -3  -4   5      216.06      216.26      6.25 o 
  -2  -4   5      305.55      320.88      6.50 o 
  -1  -4   5        1.31        1.28      0.49 o 
   0  -4   5      320.46      328.55      6.00 o 
   1  -4   5      157.72      160.07      3.27 o 
   2  -4   5        1.94        3.38      0.58 o 
   3  -4   5      569.70      565.45      9.89 o 
   4  -4   5      184.80      183.39      3.74 o 
   5  -4   5        1.24        1.00      0.59 o 
   6  -4   5       41.32       41.50      1.49 o 
   7  -4   5       76.54       73.40      3.01 o 
  -5  -3   5        6.10        5.51      1.18 o 
  -4  -3   5      218.59      207.08      6.00 o 
  -3  -3   5       38.06       35.33      1.87 o 
  -2  -3   5      428.78      456.10     19.18 o 
  -1  -3   5     1097.17     1145.89     19.13 o 
   0  -3   5      944.63      957.78     16.04 o 
   1  -3   5      142.73      145.39      3.70 o 
   2  -3   5      123.05      121.55      2.59 o 
   3  -3   5      380.91      367.00      6.58 o 
   4  -3   5       40.96       37.65      1.36 o 
   5  -3   5        0.58        0.44      0.47 o 
   6  -3   5       99.03       94.48      2.30 o 
   7  -3   5       15.62       16.78      1.02 o 
   8  -3   5       31.51       27.60      1.36 o 
  -6  -2   5       55.87       57.03      2.72 o 
  -5  -2   5       31.28       28.93      1.90 o 
  -4  -2   5      310.61      291.71      7.74 o 
  -3  -2   5        8.45       12.16      1.15 o 
  -2  -2   5        7.63       17.60      1.42 o 
  -1  -2   5     1276.51     1338.00     22.12 o 
   0  -2   5      285.66      290.21      5.20 o 
   1  -2   5      113.20      110.17      2.31 o 
   2  -2   5      336.33      329.78      5.87 o 
   3  -2   5      370.68      387.82      7.13 o 
   4  -2   5      253.85      260.14      4.79 o 
   5  -2   5       42.93       40.56      1.32 o 
   6  -2   5      123.80      124.30      2.74 o 
   7  -2   5       25.57       26.18      1.18 o 
   8  -2   5       80.62       77.61      2.15 o 
  -6  -1   5       91.01       99.72      3.65 o 
  -5  -1   5       58.03       61.21      2.53 o 
  -4  -1   5      193.37      189.82      5.34 o 
  -3  -1   5       10.13        9.87      1.03 o 
  -2  -1   5       41.51       41.23      1.03 o 
  -1  -1   5      499.40      510.52      7.47 o 
   0  -1   5      248.36      245.96      5.01 o 
   1  -1   5       19.08       21.87      0.95 o 
   2  -1   5      467.32      470.15      7.04 o 
   3  -1   5      692.92      683.08      9.85 o 
   4  -1   5       45.82       46.56      1.28 o 
   5  -1   5      572.64      576.49      9.90 o 
   6  -1   5      356.59      356.24      6.44 o 
   7  -1   5       26.08       25.43      1.13 o 
   8  -1   5       47.29       47.71      1.62 o 
   9  -1   5        6.38        6.59      1.11 o 
  -6   0   5        1.72        2.54      0.96 o 
  -5   0   5      200.75      201.28      5.68 o 
  -3   0   5       30.92      -42.07    118.30 o 
  -2   0   5      141.00      161.63      2.61 o 
  -1   0   5      648.40      632.52      9.12 o 
   0   0   5      700.53      783.86     11.19 o 
   1   0   5      434.24      435.27      7.64 o 
   2   0   5      526.76      508.33      7.41 o 
   3   0   5       80.26       87.61      1.57 o 
   4   0   5     1735.57     1844.54     30.22 o 
   5   0   5      674.50      639.72     10.89 o 
   6   0   5      322.74      317.68      5.77 o 
   7   0   5       28.62       26.11      1.15 o 
   8   0   5       44.17       44.97      4.49 o 
   9   0   5       36.20       39.53      2.15 o 
  -6   1   5        9.02       45.27    163.67 o 
  -5   1   5      649.64       64.07    151.45 o 
  -4   1   5       93.21      -77.61    155.22 o 
  -3   1   5       67.73      -89.91    179.83 o 
  -2   1   5     1103.57     1129.79     15.97 o 
  -1   1   5      768.84      817.42     14.93 o 
   0   1   5        0.39        1.66      7.11 o 
   1   1   5     1202.82     1218.45     22.20 o 
   2   1   5     1275.18     1249.40     21.21 o 
   3   1   5       23.45       27.73      0.84 o 
   4   1   5      470.40      453.64      7.76 o 
   5   1   5      349.36      336.21      5.95 o 
   6   1   5       25.24       23.31      0.96 o 
   7   1   5       67.24       63.39      1.74 o 
   8   1   5      256.20      256.82      4.96 o 
   9   1   5       77.07       86.67      3.23 o 
  -6   2   5       66.87       72.52      2.58 o 
  -5   2   5      285.16      -92.10    184.20 o 
  -4   2   5       74.42     -106.85    213.71 o 
  -3   2   5      210.01      -77.91    155.81 o 
  -2   2   5      823.96      874.92     19.38 o 
  -1   2   5      230.70      224.66      4.66 o 
   0   2   5      428.40      414.45      5.98 o 
   1   2   5     2112.41     2177.39     35.36 o 
   3   2   5       25.42      151.20     88.68 o 
   6   2   5      168.67      161.11      2.83 o 
   7   2   5      250.01      247.09      3.77 o 
   8   2   5      241.46      243.32      3.83 o 
   9   2   5        2.34        2.71      0.76 o 
  -6   3   5       63.18     -102.73    205.46 o 
  -5   3   5      133.74     -126.83    253.65 o 
  -4   3   5        3.67        2.86     36.57 o 
  -3   3   5       91.18      -67.27    153.94 o 
  -2   3   5      519.50      522.66     13.93 o 
  -1   3   5       84.31       89.02     19.69 o 
   0   3   5     1506.14     1707.31     35.09 o 
   3   3   5      134.35      125.34     20.81 o 
   7   3   5      263.90      265.43      4.02 o 
   8   3   5      115.96      116.82      2.16 o 
   9   3   5        1.70        1.40      0.57 o 
  -6   4   5       42.82     -145.67    291.34 o 
  -5   4   5      102.52      -68.82    237.15 o 
  -4   4   5       36.91       35.27      3.20 o 
  -3   4   5     1140.60     1143.85     20.13 o 
  -2   4   5      128.51      -62.96    125.92 o 
  -1   4   5        9.44       12.28      2.24 o 
   1   4   5       91.77      -52.34    104.68 o 
   2   4   5       20.04      -56.53    113.06 o 
   3   4   5      517.20      469.99      6.33 o 
   4   4   5      503.01      453.92     23.16 o 
   5   4   5       43.87       46.17      4.66 o 
   7   4   5      244.67      250.86      3.84 o 
   8   4   5       47.60       46.97      1.25 o 
   9   4   5       22.26       24.90      1.24 o 
  -6   5   5       66.35     -130.28    260.55 o 
  -5   5   5       19.04     -103.69    207.38 o 
  -4   5   5      188.00      178.85     44.26 o 
  -2   5   5        3.69        2.12     34.37 o 
  -1   5   5      179.74       14.53    135.11 o 
   1   5   5      252.27      -57.26    121.61 o 
   2   5   5       57.48      -12.69    125.07 o 
   3   5   5     1745.38     1720.58     28.94 o 
   4   5   5      728.52      743.21     11.46 o 
   5   5   5       11.85      -78.84    157.67 o 
   6   5   5      180.57      180.52     20.71 o 
   7   5   5       21.04       22.83      0.86 o 
   8   5   5        2.67        2.15      0.47 o 
   9   5   5      242.57      257.91      5.06 o 
  -6   6   5        5.23        4.45    125.90 o 
  -5   6   5        2.29        1.14    121.87 o 
  -4   6   5      168.14      -97.18    194.37 o 
  -3   6   5      113.05      -87.77    175.54 o 
  -2   6   5        0.05      -67.73    135.47 o 
  -1   6   5      261.89       -2.29    155.29 o 
   0   6   5      684.43       98.89    146.58 o 
   1   6   5       21.46       -9.15    139.20 o 
   3   6   5     1348.05     1475.47     35.75 o 
   4   6   5      410.89     -104.82    209.65 o 
   5   6   5      279.81      304.22     50.67 o 
   6   6   5       62.37      -96.85    193.71 o 
   7   6   5        3.80        3.10     39.53 o 
   8   6   5       34.81      -21.78    228.89 o 
  -5   7   5       33.26     -111.93    223.86 o 
  -4   7   5       70.95      -96.26    192.53 o 
  -3   7   5      113.08      -93.71    187.43 o 
  -2   7   5       45.97      -92.32    184.63 o 
  -1   7   5      315.35      -95.21    190.42 o 
   0   7   5       62.19      -10.00    154.04 o 
   1   7   5      518.63       69.02    193.45 o 
   3   7   5       26.23       25.20      1.60 o 
   4   7   5      152.55     -107.77    215.53 o 
   5   7   5      554.29      159.58    215.49 o 
   6   7   5       82.38     -109.76    219.53 o 
   7   7   5        0.00       -0.14     96.86 o 
   8   7   5       62.95      -96.43    257.24 o 
  -4   8   5       81.10      -68.05    214.38 o 
  -3   8   5        1.68     -103.39    206.77 o 
  -2   8   5      219.76       18.20    220.50 o 
  -1   8   5      196.47     -100.46    200.93 o 
   0   8   5      116.52      -33.03    189.76 o 
   1   8   5      110.45      -93.14    186.28 o 
   2   8   5        8.32      -90.21    180.41 o 
   3   8   5       12.60     -100.36    200.71 o 
   4   8   5       74.88      -42.07    228.88 o 
   5   8   5      799.11      779.30    228.55 o 
   6   8   5      159.33     -131.54    263.07 o 
   7   8   5       22.97     -130.94    267.50 o 
  -4   9   5       40.16      -80.10    250.78 o 
  -3   9   5       10.71      -35.18    219.40 o 
  -2   9   5      213.47      -42.82    244.37 o 
  -1   9   5      119.53     -113.25    226.50 o 
   0   9   5       49.02     -109.55    219.10 o 
   1   9   5       66.46     -108.68    217.36 o 
   2   9   5       99.78       81.36    217.22 o 
   3   9   5       10.29       -6.46    216.67 o 
   4   9   5      228.71       73.62    260.91 o 
   5   9   5      275.26      162.68    284.22 o 
   6   9   5        9.93      -94.95    276.34 o 
  -2  10   5      123.22       53.77    254.06 o 
  -1  10   5       45.72      -56.85    248.07 o 
   0  10   5       26.45     -119.47    238.94 o 
   1  10   5      212.54      424.07    261.89 o 
   2  10   5       85.96      236.97    279.45 o 
   3  10   5       23.72     -131.79    277.33 o 
   4  10   5      189.16      140.20    293.72 o 
   5  10   5       17.34      -81.61    340.84 o 
  -1  11   5       13.85       -8.41    250.48 o 
   0  11   5       84.92      177.41    265.19 o 
   1  11   5      216.12      392.90    273.92 o 
   2  11   5        2.20      -51.35    300.01 o 
   3  11   5       34.16       73.98    277.18 o 
  -1  -6   6        3.86        2.10      1.19 o 
   0  -6   6      189.45      194.68      4.15 o 
   1  -6   6      125.65      122.98      2.95 o 
   2  -6   6       41.09       40.45      1.56 o 
   3  -6   6       24.36       25.69      1.31 o 
   4  -6   6       65.94       69.05      2.17 o 
   5  -6   6       22.25       20.85      2.31 o 
  -3  -5   6      162.46      156.13      5.20 o 
  -2  -5   6       74.09       80.39      3.22 o 
  -1  -5   6        1.89        1.43      0.69 o 
   0  -5   6        8.21        8.33      0.85 o 
   1  -5   6        7.73        7.75      0.93 o 
   2  -5   6       23.12       21.72      1.14 o 
   3  -5   6      240.14      239.17      4.81 o 
   4  -5   6      166.86      159.18      3.54 o 
   5  -5   6       15.88       14.43      1.10 o 
   6  -5   6       32.46       31.41      1.84 o 
  -4  -4   6       92.24       98.82      3.86 o 
  -3  -4   6      165.60      165.66      5.25 o 
  -2  -4   6       51.06       55.31      2.49 o 
  -1  -4   6       14.62       15.58      1.48 o 
   0  -4   6       91.29      100.56      6.54 o 
   1  -4   6       15.14       16.58      0.96 o 
   2  -4   6       12.81       11.75      1.40 o 
   3  -4   6      486.32      497.76      8.88 o 
   4  -4   6       40.01       44.07      1.80 o 
   5  -4   6        6.28        4.53      0.73 o 
   6  -4   6       46.31       47.40      1.68 o 
   7  -4   6       29.79       27.43      1.36 o 
  -4  -3   6      147.09      139.05      4.65 o 
  -3  -3   6      219.46      206.90      6.02 o 
  -2  -3   6       71.20       67.36      2.66 o 
  -1  -3   6      215.41      232.30      5.03 o 
   0  -3   6      384.32      399.26      7.14 o 
   1  -3   6       17.82       17.49      0.90 o 
   2  -3   6      115.30      109.31      2.46 o 
   3  -3   6      349.05      349.07      6.39 o 
   4  -3   6        9.50       10.31      2.38 o 
   5  -3   6       27.13       26.72      1.17 o 
   6  -3   6       41.16       46.51      1.78 o 
   7  -3   6       19.96       20.01      1.16 o 
   8  -3   6        4.31        3.79      0.78 o 
  -5  -2   6        2.82        0.96      0.88 o 
  -4  -2   6      181.55      179.20      5.38 o 
  -3  -2   6       12.54       14.18      1.38 o 
  -2  -2   6       33.19       31.77      1.67 o 
  -1  -2   6     1513.15     1568.12     25.95 o 
   0  -2   6      277.72      280.53      5.15 o 
   1  -2   6        9.38       10.58      1.43 o 
   2  -2   6      132.79      132.35      2.77 o 
   3  -2   6      268.09      260.71      4.87 o 
   4  -2   6       97.33       96.19      2.22 o 
   5  -2   6      336.32      323.42      5.95 o 
   6  -2   6       66.21       65.65      2.11 o 
   7  -2   6       12.49       11.35      1.00 o 
   8  -2   6       43.34       45.53      1.66 o 
  -5  -1   6       61.16       59.06      2.60 o 
  -4  -1   6       60.52       61.45      2.56 o 
  -3  -1   6        0.33        0.53      0.60 o 
  -2  -1   6      519.39      548.14     10.09 o 
  -1  -1   6     1104.93     1164.93     16.63 o 
   0  -1   6      299.05      301.99      4.65 o 
   1  -1   6       40.36       39.85      2.02 o 
   2  -1   6      158.60      152.21      2.59 o 
   3  -1   6       25.06       23.92      0.95 o 
   4  -1   6       10.09       18.75      1.51 o 
   5  -1   6     1951.02     1905.71     31.40 o 
   6  -1   6       18.64       19.04      0.96 o 
   7  -1   6        0.27        0.78      0.57 o 
   8  -1   6       61.83       61.77      1.88 o 
   9  -1   6       21.68       21.02      1.58 o 
  -6   0   6        4.69        4.56      1.06 o 
  -5   0   6      108.69      104.02      3.56 o 
  -4   0   6      162.43      -75.23    150.72 o 
  -3   0   6       32.64       35.05     13.95 o 
  -1   0   6      382.72      405.69      6.03 o 
   0   0   6       44.18      -35.64    111.98 o 
   1   0   6     1160.10     1216.65     17.22 o 
   2   0   6      267.28      272.29      7.34 o 
   3   0   6        4.31        3.27      0.37 o 
   4   0   6      292.13      278.89      5.03 o 
   5   0   6      656.23      664.60     11.32 o 
   6   0   6       13.24       12.72      0.82 o 
   7   0   6       35.17       33.12      1.26 o 
   8   0   6       56.86       60.27      2.44 o 
   9   0   6       17.55       20.13      1.60 o 
  -6   1   6       46.86       38.98      2.10 o 
  -5   1   6      181.44      -23.84    177.85 o 
  -4   1   6       70.03       68.52     11.42 o 
  -3   1   6      118.74      -80.57    161.13 o 
  -2   1   6      308.37      -85.52    171.04 o 
  -1   1   6        9.72      -83.31    166.62 o 
   0   1   6       25.68      -14.53    118.90 o 
   1   1   6     1989.20     2119.58     29.74 o 
   2   1   6      274.71      250.46      3.84 o 
   3   1   6        3.56        2.35      0.30 o 
   4   1   6      160.74      157.67      3.03 o 
   5   1   6      224.63      223.50      4.17 o 
   6   1   6       18.17       15.22      0.80 o 
   7   1   6       94.40       90.68      2.18 o 
   8   1   6       60.46       64.42      1.87 o 
   9   1   6        5.18        4.17      1.02 o 
  -6   2   6      137.58      130.45      7.57 o 
  -5   2   6      300.41      296.89     36.20 o 
  -4   2   6        3.86      -81.94    163.87 o 
  -3   2   6        1.84        1.52     47.05 o 
  -2   2   6       56.02      -75.26    150.52 o 
  -1   2   6        5.08      -71.58    143.16 o 
   0   2   6      890.93      871.97     12.39 o 
   1   2   6     2180.44     2282.98     31.90 o 
   2   2   6      461.60      446.55      8.30 o 
   3   2   6       39.52       46.30      2.38 o 
   4   2   6      659.83      629.18     10.59 o 
   5   2   6      300.63      302.45      5.40 o 
   6   2   6        2.97        1.57      0.46 o 
   7   2   6      373.83      368.01      6.65 o 
   8   2   6       36.89       38.41      1.44 o 
   9   2   6        5.93        4.68      0.98 o 
  -6   3   6      116.29      117.00      3.51 o 
  -5   3   6       57.79      -97.83    195.65 o 
  -4   3   6       13.43     -115.90    231.81 o 
  -3   3   6      129.24      -94.04    188.09 o 
  -1   3   6        0.68        2.39      8.28 o 
   0   3   6     1268.83     1292.10     21.13 o 
   1   3   6     1399.80     1544.54     53.83 o 
   2   3   6      176.88      -61.41    122.82 o 
   3   3   6      158.30      148.27     29.44 o 
   4   3   6      842.88      859.46     14.29 o 
   5   3   6        2.38        2.05     26.36 o 
   6   3   6      587.22      577.28      9.92 o 
   7   3   6      441.21      434.58      7.71 o 
   8   3   6       68.44       69.61      1.54 o 
   9   3   6        4.62        4.23      0.67 o 
  -6   4   6       49.59      -45.04    200.10 o 
  -5   4   6        3.08        2.34     30.77 o 
  -4   4   6      296.50      303.38     45.99 o 
  -3   4   6      906.05      940.45     13.19 o 
  -2   4   6      125.15      127.18     18.79 o 
  -1   4   6        8.70      -45.59    118.68 o 
   1   4   6        3.03        1.42     39.11 o 
   3   4   6      238.80      213.30     45.87 o 
   4   4   6      434.14      442.05     71.66 o 
   5   4   6      145.52      143.66      2.24 o 
   7   4   6      205.61      204.49      3.20 o 
   8   4   6        1.02        0.76      0.44 o 
   9   4   6       51.67       50.38      1.64 o 
  -5   5   6       29.20     -112.89    225.77 o 
  -4   5   6      327.47      109.72    219.68 o 
  -3   5   6      520.10      -49.55    172.87 o 
  -2   5   6      300.97      -71.93    143.85 o 
  -1   5   6        8.87      -64.09    128.75 o 
   1   5   6       33.24      -73.80    147.59 o 
   2   5   6      380.44       41.33    154.81 o 
   3   5   6      502.51       56.26    150.18 o 
   4   5   6      143.85      -82.98    165.95 o 
   5   5   6      126.90      -86.02    172.03 o 
   6   5   6      299.97      311.20      4.51 o 
   7   5   6       12.34       15.88      2.17 o 
   8   5   6       56.25       54.52      1.34 o 
   9   5   6      152.42      159.32      3.42 o 
  -5   6   6        4.95     -118.18    236.35 o 
  -4   6   6      203.83      -97.64    195.29 o 
  -3   6   6       69.34      -96.50    193.01 o 
  -2   6   6      102.35      -78.96    157.91 o 
  -1   6   6       12.26      -76.28    152.56 o 
   0   6   6      355.81      -40.24    162.27 o 
   1   6   6       48.27       47.12      8.62 o 
   4   6   6        4.29      -88.36    176.73 o 
   5   6   6        9.53      -95.50    191.00 o 
   6   6   6      165.53      -98.29    196.57 o 
   7   6   6       16.03      -49.87    222.42 o 
   8   6   6       51.85       55.99      2.62 o 
  -5   7   6        3.80        0.63     88.10 o 
  -4   7   6       54.75     -110.61    221.23 o 
  -3   7   6        9.47      -74.71    200.40 o 
  -2   7   6      265.97      -85.75    186.86 o 
  -1   7   6      312.20      -91.95    183.89 o 
   0   7   6       94.89      -90.45    180.89 o 
   1   7   6      179.89      -60.59    186.62 o 
   3   7   6       27.49      -90.72    181.43 o 
   4   7   6       36.87      -99.84    199.68 o 
   5   7   6      174.04      160.28     25.14 o 
   6   7   6      145.58      -95.34    223.95 o 
   7   7   6        3.28        4.23    105.49 o 
   8   7   6       76.97     -128.26    256.51 o 
  -4   8   6       38.01      -84.68    209.64 o 
  -3   8   6       12.20      -93.34    197.13 o 
  -2   8   6      221.12     -105.84    211.67 o 
  -1   8   6      295.93     -104.50    209.00 o 
   0   8   6        4.76     -100.04    200.08 o 
   1   8   6       48.62      -10.55    177.61 o 
   2   8   6      163.36      -93.87    187.73 o 
   3   8   6        4.27        1.85    115.64 o 
   4   8   6      199.49     -113.42    226.85 o 
   5   8   6      429.92      420.04     63.41 o 
   6   8   6      104.60      102.78      3.70 o 
   7   8   6       66.29     -140.04    280.07 o 
  -3   9   6       74.45      -26.33    219.23 o 
  -2   9   6      159.83      -87.45    225.76 o 
  -1   9   6       90.04      -76.91    237.13 o 
   0   9   6       14.54      -78.99    199.91 o 
   1   9   6      123.54     -110.64    221.28 o 
   2   9   6      100.06     -118.63    237.27 o 
   3   9   6       11.08     -115.21    244.96 o 
   4   9   6      336.99      -20.73    238.41 o 
   5   9   6      179.58      207.74     11.98 o 
   6   9   6        6.80      -91.15    301.63 o 
   7   9   6      120.30      123.95     31.01 o 
  -2  10   6       40.62      -98.92    250.54 o 
  -1  10   6        7.62       -2.41    246.75 o 
   0  10   6      104.03       81.87    225.44 o 
   1  10   6       54.87      -54.11    252.08 o 
   2  10   6       31.55       94.38    279.38 o 
   3  10   6      195.02       42.17    284.82 o 
   4  10   6      237.54      142.66    294.82 o 
   5  10   6       22.10     -156.83    313.67 o 
   0  11   6       64.42       76.04    275.60 o 
   1  11   6       87.80      372.46    291.43 o 
   2  11   6        2.56       38.82    260.20 o 
   3  11   6       81.02       37.87    285.09 o 
   4  11   6       35.53       -5.49    296.73 o 
   1  -6   7       43.62       45.76      1.72 o 
   2  -6   7        1.72        1.54      0.76 o 
  -1  -5   7       13.96       15.68      1.17 o 
   0  -5   7       61.80       62.33      2.00 o 
   1  -5   7       35.30       37.19      1.50 o 
   2  -5   7        4.01        3.57      0.79 o 
   3  -5   7       41.60       44.01      1.64 o 
   4  -5   7      119.06      114.46      2.90 o 
   5  -5   7        0.67        0.81      0.78 o 
  -3  -4   7       65.77       67.11      3.06 o 
  -2  -4   7        1.22        1.11      1.04 o 
  -1  -4   7        9.91       10.36      0.96 o 
   0  -4   7      295.63      294.54      9.97 o 
   1  -4   7       20.59       20.60      1.10 o 
   2  -4   7       78.24       76.23      3.05 o 
   3  -4   7      180.91      182.03      3.85 o 
   4  -4   7       63.44       60.25      1.91 o 
   5  -4   7       42.01       43.27      1.64 o 
   6  -4   7       39.18       37.77      1.60 o 
  -3  -3   7       38.56       40.98      2.24 o 
  -2  -3   7       65.78       67.91      2.80 o 
  -1  -3   7        7.10        9.08      0.88 o 
   0  -3   7      471.90      510.11      9.02 o 
   1  -3   7      188.57      191.03      3.87 o 
   2  -3   7      399.65      396.42      7.19 o 
   3  -3   7      208.52      204.65      4.13 o 
   4  -3   7        4.90        4.06      0.70 o 
   5  -3   7       25.02       26.43      1.29 o 
   6  -3   7       35.02       34.31      1.42 o 
   7  -3   7       10.89        8.38      0.92 o 
  -4  -2   7      101.93      105.16      3.87 o 
  -3  -2   7        0.23       -0.36      0.71 o 
  -2  -2   7      143.81      134.78      4.24 o 
  -1  -2   7      126.77      135.58      3.67 o 
   0  -2   7      147.52      155.68      3.24 o 
   1  -2   7      107.19      114.34      2.53 o 
   2  -2   7      134.74      142.07      3.00 o 
   3  -2   7       14.58       14.27      0.86 o 
   4  -2   7       21.52       21.19      1.09 o 
   5  -2   7      140.94      150.51      3.24 o 
   6  -2   7      189.66      190.96      3.94 o 
   7  -2   7        2.89        2.80      0.68 o 
   8  -2   7       21.49       22.14      1.66 o 
  -4  -1   7      170.78      173.15      5.24 o 
  -3  -1   7        2.93        5.28      0.99 o 
  -2  -1   7      236.76      242.89      6.50 o 
  -1  -1   7      223.48      229.49      3.77 o 
   0  -1   7      124.99      129.43      2.35 o 
   1  -1   7       15.89       14.08      0.72 o 
   2  -1   7      198.31      203.78      3.37 o 
   3  -1   7        6.18        6.04      0.55 o 
   4  -1   7       93.89       89.89      3.01 o 
   5  -1   7      585.01      598.71     12.65 o 
   6  -1   7        9.95        9.43      0.78 o 
   7  -1   7       28.12       29.50      1.78 o 
   8  -1   7       87.13       82.05      2.63 o 
  -5   0   7       85.20       80.44      3.16 o 
  -4   0   7       93.85       93.47      3.32 o 
  -3   0   7       70.32       70.19     11.83 o 
  -2   0   7      738.39      718.84     12.98 o 
  -1   0   7      441.59      464.97      6.95 o 
   0   0   7        1.02        1.23     11.98 o 
   1   0   7      267.52      -69.93    139.87 o 
   2   0   7      658.59      655.68      9.56 o 
   3   0   7        0.16       -0.02      0.40 o 
   4   0   7      220.18      202.59      3.89 o 
   5   0   7      206.91      212.21      4.09 o 
   6   0   7      107.19      107.79      2.48 o 
   7   0   7       95.46       91.72      2.28 o 
   8   0   7      106.33       98.77      2.46 o 
   9   0   7       36.96       35.83      1.53 o 
  -5   1   7      121.50       23.42     62.03 o 
  -4   1   7       53.07      -18.35    132.46 o 
  -3   1   7      503.60      -48.17    203.77 o 
  -2   1   7      164.45      -70.69    141.37 o 
  -1   1   7        8.26      -91.32    182.63 o 
   0   1   7      453.73      462.67      6.85 o 
   1   1   7     1105.88     1133.75     16.14 o 
   2   1   7      239.07      247.99      3.87 o 
   3   1   7       64.75       62.17      4.09 o 
   4   1   7      457.06      458.60      7.94 o 
   5   1   7       91.13       88.52      2.03 o 
   6   1   7        2.66        2.20      0.50 o 
   7   1   7       98.81       94.23      2.26 o 
   8   1   7       32.54       34.03      3.12 o 
   9   1   7        0.13       -0.04      0.64 o 
  -5   2   7       91.33       97.33      5.61 o 
  -4   2   7        0.17        0.40     18.91 o 
  -3   2   7      149.66     -115.75    231.50 o 
  -2   2   7       10.79      -76.17    177.76 o 
  -1   2   7       57.17      -85.31    170.63 o 
   0   2   7      961.95     1030.05     15.44 o 
   1   2   7      909.81      896.07     26.03 o 
   2   2   7      124.27      126.81     25.58 o 
   3   2   7      472.01      473.43      8.11 o 
   4   2   7      396.72      408.06      7.07 o 
   5   2   7       57.86       66.11      3.04 o 
   6   2   7       39.27       37.96      1.24 o 
   7   2   7      311.87      314.65      5.82 o 
   8   2   7        0.65        0.49      0.58 o 
   9   2   7       13.61       13.23      0.99 o 
  -5   3   7       22.31       27.89      5.04 o 
  -4   3   7        3.95        5.13     45.95 o 
  -3   3   7      234.18      225.87     30.60 o 
  -2   3   7      135.76      -79.63    193.59 o 
  -1   3   7       19.38      -12.82    150.09 o 
   0   3   7      512.97      514.56      7.51 o 
   1   3   7      155.94      164.23     33.56 o 
   2   3   7      268.72      -58.13    116.26 o 
   3   3   7      755.98      789.22     13.15 o 
   4   3   7      464.23      476.16     67.08 o 
   5   3   7        0.03        0.17      0.45 o 
   6   3   7      171.42      164.52      3.28 o 
   7   3   7      133.87      137.31      2.94 o 
   8   3   7       13.48       12.24      0.90 o 
   9   3   7       32.92       37.67      1.52 o 
  -5   4   7        0.35        1.33      3.34 o 
  -4   4   7       75.73      -61.77    224.05 o 
  -3   4   7      401.32      117.35    231.40 o 
  -2   4   7      131.97       43.34    161.30 o 
  -1   4   7      649.71      629.25     11.80 o 
   0   4   7      238.95      -48.71    124.50 o 
   1   4   7       59.65      -36.11    124.59 o 
   2   4   7      276.90      -23.95    151.56 o 
   3   4   7      239.42      -24.30    127.60 o 
   4   4   7      278.03      288.03     73.91 o 
   5   4   7       65.74       57.62     16.96 o 
   6   4   7      356.93      351.80      6.29 o 
   7   4   7       44.30       39.06      2.25 o 
   8   4   7       12.27       11.40      0.88 o 
   9   4   7       59.23       59.36      1.86 o 
  -5   5   7       67.15       17.52    293.64 o 
  -4   5   7      184.91     -101.37    217.77 o 
  -3   5   7      293.92     -101.20    202.40 o 
  -2   5   7       15.17      -78.93    180.58 o 
  -1   5   7      230.25      -82.01    164.03 o 
   0   5   7      139.81      -37.10    149.61 o 
   1   5   7        5.49        4.13     12.55 o 
   2   5   7      381.06       39.12    164.58 o 
   3   5   7      530.81       72.02    161.97 o 
   4   5   7      100.21      -72.27    155.29 o 
   5   5   7      416.66      421.08     11.02 o 
   6   5   7      512.64      520.41     13.46 o 
   7   5   7       20.38       17.40      1.51 o 
   8   5   7       25.86       26.27      1.94 o 
   9   5   7       28.02       29.66      2.16 o 
  -4   6   7       71.01     -122.15    244.30 o 
  -3   6   7       19.10      -88.85    177.70 o 
  -2   6   7       44.37      -95.07    190.15 o 
  -1   6   7      241.51      -81.77    163.54 o 
   0   6   7      109.85      -78.01    156.02 o 
   1   6   7       83.90      -22.52    173.74 o 
   3   6   7      261.51      -40.77    172.59 o 
   4   6   7      273.10       46.86    203.01 o 
   5   6   7      239.48     -100.78    201.55 o 
   6   6   7      490.18      496.80     12.92 o 
   7   6   7       40.45       40.92      2.23 o 
   8   6   7       27.04       29.27      2.06 o 
  -4   7   7       39.11     -106.47    212.94 o 
  -3   7   7        8.93     -108.30    216.60 o 
  -2   7   7      130.99      -84.60    180.48 o 
  -1   7   7      371.21      -98.66    197.33 o 
   0   7   7       27.57      -88.67    188.81 o 
   1   7   7      156.39      -84.39    168.77 o 
   2   7   7      264.62        1.84    195.24 o 
   3   7   7       36.14      -67.56    177.98 o 
   4   7   7      417.56       21.79    206.18 o 
   5   7   7       61.00      -99.80    199.60 o 
   6   7   7      268.68      272.76     15.91 o 
   7   7   7       86.83       83.13      9.50 o 
   8   7   7       96.00      102.06      3.82 o 
  -3   8   7       20.07      -41.16    222.96 o 
  -2   8   7      202.39     -109.28    218.57 o 
  -1   8   7      150.41      -89.04    200.42 o 
   0   8   7       46.48      -95.71    221.34 o 
   1   8   7      100.38      -94.56    203.49 o 
   2   8   7      332.14      -64.86    198.20 o 
   3   8   7        3.80        4.04      1.04 o 
   4   8   7       20.48     -100.81    201.62 o 
   5   8   7       42.61     -121.01    242.02 o 
   6   8   7        5.42        7.08      7.09 o 
   7   8   7      249.37      252.64     52.23 o 
  -3   9   7       36.14       75.64    252.33 o 
  -2   9   7      154.69     -121.54    243.47 o 
  -1   9   7       24.20     -120.88    241.76 o 
   0   9   7       77.84        8.82    257.06 o 
   1   9   7      216.92      -60.31    208.22 o 
   2   9   7      142.50     -104.96    209.91 o 
   3   9   7        4.18        3.79     92.89 o 
   4   9   7      197.38       -7.88    246.14 o 
   5   9   7       53.87      -64.58    254.75 o 
   6   9   7       40.97     -145.00    294.46 o 
  -1  10   7       28.40     -125.46    250.92 o 
   0  10   7      146.60     -109.51    266.90 o 
   1  10   7      124.94      -65.71    238.88 o 
   2  10   7        5.72     -101.79    254.21 o 
   3  10   7      198.16      224.93    277.40 o 
   4  10   7      175.42       24.45    264.78 o 
   5  10   7       23.21     -142.29    284.58 o 
   1  11   7       13.76       83.59    263.73 o 
   2  11   7       14.63       52.34    194.07 o 
   3  11   7      195.33      217.15    278.58 o 
   2  -5   8        1.31        0.25      0.71 o 
   3  -5   8        4.07        4.61      1.44 o 
  -1  -4   8       62.42       62.19      2.77 o 
   0  -4   8       85.01       89.63      2.43 o 
   1  -4   8       52.92       53.06      1.82 o 
   2  -4   8       25.92       25.82      1.32 o 
   3  -4   8       40.48       43.81      2.54 o 
   4  -4   8       20.28       17.52      1.19 o 
   5  -4   8       73.12       67.75      2.78 o 
  -2  -3   8       44.02       45.55      2.45 o 
  -1  -3   8      116.67      114.70      3.88 o 
   0  -3   8      238.40      245.93     15.41 o 
   1  -3   8       63.11       68.01      1.95 o 
   2  -3   8      197.76      202.54      4.14 o 
   3  -3   8       98.70      104.60      2.58 o 
   4  -3   8        4.34        3.69      0.89 o 
   5  -3   8       43.39       41.17      1.64 o 
   6  -3   8       30.20       28.80      1.40 o 
  -3  -2   8        4.75        5.44      1.15 o 
  -2  -2   8       91.74       94.82      3.44 o 
  -1  -2   8       81.59       92.27      3.29 o 
   0  -2   8       23.42       22.05      1.68 o 
   1  -2   8      398.23      406.25      9.71 o 
   2  -2   8      234.74      233.88      8.50 o 
   3  -2   8       27.06       26.39      1.18 o 
   4  -2   8        7.10        5.26      0.75 o 
   5  -2   8       71.30       72.74      2.08 o 
   6  -2   8      192.16      186.32      6.96 o 
   7  -2   8       40.31       38.43      1.59 o 
  -3  -1   8       10.09       11.81      1.40 o 
  -2  -1   8       74.29       76.77      2.92 o 
  -1  -1   8       75.42       78.97      2.16 o 
   0  -1   8       32.97       33.10      1.11 o 
   1  -1   8      331.60      336.80      5.29 o 
   2  -1   8      324.71      324.05      5.11 o 
   3  -1   8        2.40        2.59      0.59 o 
   4  -1   8       50.42       49.34      1.57 o 
   5  -1   8       72.48       72.20      2.13 o 
   6  -1   8       33.42       31.56      1.31 o 
   7  -1   8      312.64      281.41      5.49 o 
   8  -1   8       29.97       31.58      1.45 o 
  -4   0   8        9.94        9.73      1.31 o 
  -3   0   8       32.71       34.55      8.84 o 
  -2   0   8      320.43      312.22     72.76 o 
  -1   0   8       46.17      -79.51    159.03 o 
   0   0   8       49.59     -103.15    206.31 o 
   1   0   8      138.95      -82.38    164.77 o 
   2   0   8      245.33      267.60      4.28 o 
   3   0   8      205.49      212.96      4.11 o 
   4   0   8      142.90      144.36      3.04 o 
   5   0   8       76.03       78.05      3.27 o 
   6   0   8       10.07        8.53      0.80 o 
   7   0   8      119.22      117.73      2.75 o 
   8   0   8       22.69       24.65      1.78 o 
  -4   1   8        1.77       49.37    140.67 o 
  -3   1   8      172.87      -94.43    211.86 o 
  -2   1   8      118.67     -102.51    205.02 o 
  -1   1   8        2.73        2.16     44.45 o 
   0   1   8      158.35      -91.01    182.02 o 
   1   1   8      156.02      -82.54    166.24 o 
   2   1   8       73.32      -71.86    143.72 o 
   3   1   8      309.39      312.05      6.69 o 
   4   1   8      296.95      287.11      5.27 o 
   5   1   8       63.15       59.31      1.60 o 
   6   1   8        5.34        5.44      0.65 o 
   7   1   8       70.93       73.02      2.95 o 
   8   1   8       60.72       57.83      1.80 o 
  -4   2   8       52.94       48.72     17.11 o 
  -3   2   8      295.08      -97.46    194.92 o 
  -2   2   8       65.30     -121.01    242.03 o 
  -1   2   8       36.12       33.85      1.21 o 
   0   2   8      128.14      -87.89    175.79 o 
   1   2   8      242.79      233.95     42.14 o 
   2   2   8       24.46       84.06    131.13 o 
   3   2   8      768.23      767.14     12.92 o 
   4   2   8      320.66      318.99      5.72 o 
   5   2   8       54.91       53.09      1.43 o 
   6   2   8      130.68      135.49      2.86 o 
   7   2   8      163.13      161.18      3.37 o 
   8   2   8       12.36       10.53      0.88 o 
   9   2   8       51.59       50.21      1.75 o 
  -4   3   8       96.15       91.92      6.60 o 
  -3   3   8      196.75     -113.04    226.08 o 
  -2   3   8       21.82     -112.62    225.25 o 
  -1   3   8       52.31        0.08    213.08 o 
   0   3   8      678.97      685.89     12.86 o 
   1   3   8      212.35      -44.53    131.88 o 
   2   3   8      299.23       -4.32    136.83 o 
   4   3   8       17.95       19.61      1.70 o 
   5   3   8        1.34        2.19      0.43 o 
   6   3   8      243.40      245.06      4.60 o 
   7   3   8       34.84       36.00      1.30 o 
   8   3   8       56.40       51.96      1.64 o 
   9   3   8      112.40      107.89      2.67 o 
  -4   4   8       81.35      -39.07    290.72 o 
  -3   4   8      106.01     -119.12    238.23 o 
  -2   4   8       43.35       48.88      2.63 o 
  -1   4   8     1046.21     1051.25     29.71 o 
   0   4   8      148.91      -81.43    162.85 o 
   1   4   8      222.10      -69.50    139.00 o 
   2   4   8      405.70        5.48    145.10 o 
   3   4   8      126.12      -20.65    156.19 o 
   4   4   8        6.76      -28.49    144.72 o 
   5   4   8       35.31       35.71      2.10 o 
   6   4   8      291.29      298.59      8.39 o 
   7   4   8        5.33        5.04      1.19 o 
   8   4   8       47.89       47.37      2.61 o 
   9   4   8       85.83       90.74      3.71 o 
  -4   5   8       50.26     -101.10    265.25 o 
  -3   5   8       22.38     -105.78    211.55 o 
  -2   5   8      116.96      119.89     25.91 o 
  -1   5   8      535.65      -85.97    171.93 o 
   0   5   8       47.83      -71.09    142.19 o 
   1   5   8       43.36      -71.90    149.58 o 
   2   5   8      476.50      -55.30    183.48 o 
   3   5   8      385.89       65.23    177.83 o 
   4   5   8        1.92        2.76      0.90 o 
   5   5   8      341.07      337.40     22.08 o 
   6   5   8      173.64      170.11      5.34 o 
   7   5   8       18.29       19.05      1.72 o 
   8   5   8       59.05       61.56      2.90 o 
  -4   6   8       20.19      -67.28    247.45 o 
  -3   6   8       32.90     -101.82    203.64 o 
  -2   6   8      114.27     -103.66    207.31 o 
  -1   6   8      219.82      -34.14    193.47 o 
   0   6   8        0.23       -0.40     74.34 o 
   1   6   8        3.00        2.53      9.51 o 
   2   6   8      452.45      -58.83    177.49 o 
   3   6   8       59.31        4.40    170.41 o 
   4   6   8      438.85      432.59    137.72 o 
   5   6   8      709.40      709.50    231.48 o 
   6   6   8       95.24     -103.44    206.89 o 
   7   6   8       14.88       16.24      1.63 o 
   8   6   8       40.90       39.50      2.40 o 
  -3   7   8        1.07       -0.35     47.28 o 
  -2   7   8       70.89       23.61    195.20 o 
  -1   7   8      148.38      -94.58    189.17 o 
   0   7   8       25.29     -102.40    204.79 o 
   1   7   8      305.91      -98.23    196.47 o 
   2   7   8      157.99      -90.11    188.30 o 
   3   7   8        0.18        0.29     18.87 o 
   4   7   8      449.22       40.48    223.71 o 
   5   7   8       99.09     -105.46    210.91 o 
   6   7   8       31.09      -31.57    217.72 o 
   7   7   8       40.36       36.48      2.29 o 
   8   7   8      116.88      114.74      4.20 o 
  -3   8   8       24.88     -125.08    250.17 o 
  -2   8   8      171.48       50.47    241.21 o 
  -1   8   8       19.47      -34.34    203.49 o 
   0   8   8       62.00      -92.06    220.94 o 
   1   8   8      355.76     -101.31    237.89 o 
   2   8   8       89.17      -99.14    198.29 o 
   3   8   8        1.43        0.23     96.70 o 
   4   8   8       52.18     -106.23    212.46 o 
   5   8   8       35.02     -125.05    250.10 o 
   6   8   8       28.37     -117.04    234.08 o 
   7   8   8      255.31      267.26     48.38 o 
  -2   9   8      115.64     -117.95    235.91 o 
  -1   9   8        5.95      -36.08    241.76 o 
   0   9   8      119.40      -69.15    249.24 o 
   1   9   8      231.47       14.83    235.85 o 
   2   9   8       21.72     -106.49    212.98 o 
   3   9   8       18.19     -124.52    249.04 o 
   4   9   8      164.49     -107.24    272.75 o 
   5   9   8       11.13     -136.34    272.68 o 
   6   9   8       95.64      -79.21    275.27 o 
  -1  10   8       54.37     -128.59    257.19 o 
   0  10   8       75.63       -7.49    255.75 o 
   1  10   8       74.54      -14.88    250.51 o 
   2  10   8       13.02     -127.42    254.83 o 
   3  10   8       60.96      -18.03    275.69 o 
   4  10   8      120.80       16.50    272.48 o 
   5  10   8       10.06     -146.86    293.72 o 
   0  -3   9        0.33        0.70      0.97 o 
   1  -3   9        1.37        1.55      2.01 o 
   2  -3   9      206.18      207.58      4.33 o 
   3  -3   9        0.90        0.25      0.64 o 
   4  -3   9       42.58       40.31      1.63 o 
   5  -3   9       64.09       63.26      2.08 o 
  -1  -2   9       21.55       23.10      1.80 o 
   0  -2   9        9.36        8.90      1.25 o 
   1  -2   9       68.76       68.97      2.01 o 
   2  -2   9      149.07      149.70      4.44 o 
   3  -2   9       10.18        8.68      0.97 o 
   4  -2   9        8.70        9.06      1.29 o 
   5  -2   9       17.00       16.63      1.13 o 
   6  -2   9        7.03        7.39      0.95 o 
  -2  -1   9      129.11      135.49      4.39 o 
  -1  -1   9       94.73       96.62      3.38 o 
   0  -1   9       42.03       42.73      1.32 o 
   1  -1   9      178.24      186.92      3.29 o 
   2  -1   9      207.79      206.29      3.55 o 
   3  -1   9       49.86       46.32      1.54 o 
   4  -1   9       42.73       45.51      2.29 o 
   5  -1   9       18.37       18.40      1.07 o 
   6  -1   9        0.12        0.62      0.69 o 
   7  -1   9      179.39      169.15      3.73 o 
  -3   0   9       46.32       44.46      2.28 o 
  -2   0   9      237.31      229.81      4.84 o 
  -1   0   9        0.12       45.34    161.24 o 
   0   0   9      213.73      221.20     42.98 o 
   1   0   9      394.93      407.19      6.28 o 
   2   0   9       82.61       90.30      1.89 o 
   3   0   9       36.24       35.41      3.37 o 
   4   0   9      229.69      225.57      4.44 o 
   5   0   9       55.24       58.19      1.75 o 
   6   0   9       11.43       10.20      1.00 o 
   7   0   9       63.58       64.13      2.75 o 
  -3   1   9      130.19      131.58      5.91 o 
  -2   1   9      174.83      160.46     29.17 o 
  -1   1   9      111.08      -19.50    172.42 o 
   0   1   9       73.95      -74.71    199.85 o 
   1   1   9       66.80     -102.29    204.57 o 
   2   1   9       30.84       27.58      1.10 o 
   3   1   9      398.03      389.75      6.96 o 
   4   1   9      328.02      307.99      5.69 o 
   5   1   9       28.87       27.99      1.17 o 
   6   1   9       39.30       37.32      1.36 o 
   7   1   9       53.84       57.51      1.75 o 
   8   1   9       24.19       23.73      1.24 o 
  -3   2   9      160.14      153.99     24.18 o 
  -2   2   9       75.74      -81.81    194.14 o 
  -1   2   9        6.14        4.40    130.32 o 
   0   2   9        2.29        1.76     30.73 o 
   1   2   9        5.97        5.33     32.18 o 
   2   2   9      280.75      -30.31    173.68 o 
   3   2   9      547.75      556.68     14.44 o 
   4   2   9      316.24      317.44      8.88 o 
   5   2   9        3.54        4.33      0.59 o 
   6   2   9       99.16      101.25      2.35 o 
   7   2   9       66.03       66.58      2.06 o 
   8   2   9        2.84        2.20      0.69 o 
  -3   3   9       66.99       24.74    269.45 o 
  -2   3   9       39.63     -133.28    266.56 o 
  -1   3   9       94.44      -79.60    233.34 o 
   0   3   9      431.27      446.30     64.86 o 
   1   3   9       24.17      -26.03    161.43 o 
   2   3   9       85.83      -17.71    146.79 o 
   3   3   9      245.82      -70.04    140.07 o 
   4   3   9        1.07        1.36      0.99 o 
   5   3   9       59.25       62.23      2.88 o 
   6   3   9      206.74      213.16      6.55 o 
   7   3   9       29.06       27.47      2.20 o 
   8   3   9       27.64       26.21      2.26 o 
  -3   4   9       29.66      -57.02    255.58 o 
  -2   4   9       20.69     -114.07    228.15 o 
  -1   4   9      472.76      146.44    216.51 o 
   0   4   9      458.60      472.99     17.51 o 
   1   4   9       25.89      -86.71    173.41 o 
   2   4   9      112.95       18.78    159.61 o 
   3   4   9       96.62      -63.91    150.87 o 
   4   4   9        3.85        4.17      1.09 o 
   5   4   9       50.34       49.73      2.57 o 
   6   4   9      248.38      248.69      7.37 o 
   7   4   9        3.64        4.13      1.26 o 
   8   4   9       70.61       73.11      3.35 o 
  -3   5   9       22.81     -128.85    257.70 o 
  -2   5   9      138.14       24.25    224.86 o 
  -1   5   9      476.27      -58.67    191.91 o 
   0   5   9       50.71      -90.24    180.49 o 
   1   5   9        9.62      -87.05    174.09 o 
   2   5   9      181.87      -27.21    171.11 o 
   3   5   9       90.58      -37.15    167.54 o 
   4   5   9       64.61       61.65      8.22 o 
   5   5   9      316.47      294.30      8.33 o 
   6   5   9      179.13      177.48      5.64 o 
   7   5   9        2.17        2.38      1.15 o 
   8   5   9      145.30      148.51      5.10 o 
  -3   6   9        7.68     -128.57    257.14 o 
  -2   6   9      103.86      -42.93    239.46 o 
  -1   6   9       73.08     -101.32    202.64 o 
   0   6   9        8.23        3.79     23.46 o 
   1   6   9      118.26      -40.23    185.76 o 
   2   6   9      232.34      -74.14    186.54 o 
   3   6   9        2.07        2.92     25.99 o 
   4   6   9      401.63      393.17    114.98 o 
   5   6   9      400.82       77.39    210.19 o 
   6   6   9        1.19        0.93      1.02 o 
   7   6   9        0.74        1.93      1.11 o 
   8   6   9      176.35      175.50      5.74 o 
  -2   7   9       41.66      -74.09    219.25 o 
  -1   7   9       10.88      -31.33    202.24 o 
   0   7   9       62.06      -93.63    205.44 o 
   1   7   9      398.20      -18.25    219.70 o 
   2   7   9      171.87     -108.88    217.77 o 
   3   7   9        0.81        0.45     21.41 o 
   4   7   9      189.81      -93.55    189.06 o 
   5   7   9        6.64        6.85     91.63 o 
   6   7   9       23.90       25.30      2.01 o 
   7   7   9       14.83       12.17      1.55 o 
  -2   8   9        6.97      -71.93    232.98 o 
  -1   8   9        0.58       -1.18    229.16 o 
   0   8   9      123.86      -53.40    232.88 o 
   1   8   9      316.48      -75.76    248.06 o 
   2   8   9       20.43     -119.36    238.71 o 
   3   8   9        1.17        5.03      3.38 o 
   4   8   9      180.33     -110.42    220.84 o 
   5   8   9       29.08     -119.07    238.14 o 
   6   8   9        3.70        2.70    138.79 o 
   7   8   9       65.42       64.56      3.09 o 
  -1   9   9        4.12      -16.60    236.31 o 
   0   9   9      175.88      -89.95    242.87 o 
   1   9   9      120.81     -121.48    242.97 o 
   2   9   9        1.14        1.09     27.18 o 
   3   9   9      101.49      -70.87    233.08 o 
   4   9   9      162.73      -95.47    246.64 o 
   5   9   9       10.97     -122.80    245.59 o 
   6   9   9       80.85     -123.03    288.19 o 
   1  10   9        0.92      -71.46    258.54 o 
   2  10   9       57.90       62.43      6.22 o 
   3  10   9      108.62      -28.08    254.66 o 
   4  10   9       75.74      -36.07    294.97 o 
   1  -2  10       54.47       53.25      1.85 o 
   2  -2  10       69.27       67.00      2.06 o 
   3  -2  10       19.81       21.43      1.25 o 
   4  -2  10       47.64       45.82      1.68 o 
   0  -1  10       23.13       25.83      1.76 o 
   1  -1  10       84.30       86.20      1.98 o 
   2  -1  10       21.33       22.09      1.01 o 
   3  -1  10        5.75        6.01      0.83 o 
   4  -1  10       99.86      101.86      2.57 o 
   5  -1  10        6.53        8.15      0.93 o 
   6  -1  10        3.08        2.70      0.78 o 
  -1   0  10        0.55        0.90      0.74 o 
   0   0  10      145.66      143.27      6.18 o 
   1   0  10      131.97      137.27      2.64 o 
   2   0  10        7.36        7.72      0.93 o 
   3   0  10        5.95        5.27      1.09 o 
   4   0  10      143.79      143.09      3.59 o 
   5   0  10        2.55        2.96      0.74 o 
   6   0  10       18.65       20.67      1.21 o 
   7   0  10       37.76       40.79      1.83 o 
  -2   1  10       84.04        0.64    143.68 o 
  -1   1  10       33.90      -92.65    185.30 o 
   0   1  10       40.26        4.43    235.74 o 
   1   1  10       44.35       43.11      1.80 o 
   2   1  10       12.68       11.90      1.50 o 
   3   1  10      128.10      122.79      4.44 o 
   4   1  10      157.76      156.25      5.31 o 
   5   1  10        1.14        1.60      1.15 o 
   6   1  10       47.24       44.56      1.56 o 
   7   1  10       51.45       49.50      1.69 o 
  -2   2  10        0.61        1.08      3.13 o 
  -1   2  10       88.62       14.20    243.10 o 
   0   2  10       51.96      -19.70    252.94 o 
   1   2  10       88.12     -115.61    231.22 o 
   2   2  10       53.89       55.07      2.74 o 
   3   2  10      291.83      282.71      8.14 o 
   4   2  10       81.75       86.11      3.56 o 
   5   2  10       83.83       81.86      3.53 o 
   6   2  10       64.70       63.71      3.15 o 
   7   2  10       65.44       58.76      3.15 o 
  -2   3  10        7.67      -63.46    264.07 o 
  -1   3  10      178.12      169.05     50.04 o 
   0   3  10      134.24      147.56     16.83 o 
   1   3  10        0.29       56.14    121.79 o 
   2   3  10      181.84      -10.84    182.43 o 
   3   3  10      332.02      347.52      9.65 o 
   4   3  10        4.83        5.36      1.26 o 
   5   3  10      156.25      159.61      5.37 o 
   6   3  10       31.21       33.98      2.41 o 
   7   3  10       31.80       32.04      2.42 o 
   8   3  10       33.38       33.90      2.55 o 
  -2   4  10       41.55        2.79    287.45 o 
  -1   4  10      195.38       62.20    264.92 o 
   0   4  10       50.73      -12.58    232.54 o 
   1   4  10      405.06       51.54    205.22 o 
   2   4  10       33.74      -34.83    172.72 o 
   3   4  10      289.69      300.55      8.52 o 
   4   4  10       25.94       28.02      2.15 o 
   5   4  10       77.83       82.08      3.52 o 
   6   4  10       41.75       43.70      2.63 o 
   7   4  10        2.04        1.61      1.23 o 
   8   4  10       56.44       63.49      3.24 o 
  -2   5  10       37.45      -82.85    276.59 o 
  -1   5  10      180.24      188.23     57.78 o 
   0   5  10        2.96     -100.44    200.89 o 
   1   5  10      138.50      -43.63    190.30 o 
   2   5  10        3.71        2.94     98.65 o 
   3   5  10       74.77      -35.31    192.35 o 
   4   5  10      123.70      123.82      4.38 o 
   5   5  10      327.16      331.29      9.37 o 
   6   5  10       85.13       91.89      3.76 o 
   7   5  10       45.15       47.66      2.77 o 
  -2   6  10       35.37        4.22    255.12 o 
  -1   6  10      118.71      -62.71    239.53 o 
   0   6  10        0.46      -90.19    203.88 o 
   1   6  10      165.47       61.48    220.36 o 
   2   6  10       54.02      -26.78    198.49 o 
   3   6  10        8.00      -23.17    209.12 o 
   4   6  10      177.12        1.50    223.21 o 
   5   6  10      180.62      186.79      5.94 o 
   6   6  10       31.86       31.12      2.28 o 
   7   6  10      122.95      120.10      4.48 o 
  -1   7  10       28.35       24.35    240.71 o 
   0   7  10       39.04      189.51    231.98 o 
   1   7  10      219.32      -25.97    219.58 o 
   2   7  10       62.92      -57.17    211.55 o 
   3   7  10       52.45     -116.04    232.07 o 
   4   7  10       71.17       12.94    242.41 o 
   5   7  10       34.53      -89.96    227.28 o 
   6   7  10       55.24       51.13      2.74 o 
   7   7  10       43.37       41.37      2.59 o 
  -1   8  10        1.16      -55.83    258.72 o 
   0   8  10      206.46      169.10    238.91 o 
   1   8  10      137.13        3.17    224.25 o 
   2   8  10        8.49      -26.90    257.44 o 
   3   8  10       90.66      -55.18    250.08 o 
   4   8  10      119.13      -68.31    229.38 o 
   5   8  10       40.14     -107.94    215.87 o 
   6   8  10        2.89        3.67      1.31 o 
   1   9  10       20.39     -122.34    244.68 o 
   2   9  10        8.18        6.64     42.08 o 
   3   9  10      168.69     -121.83    243.66 o 
   4   9  10       63.56      -87.22    250.44 o 
   5   9  10        7.27        7.54     43.83 o 
   1   0  11       17.72       20.73      2.26 o 
   2   0  11        9.40        9.82      1.56 o 
   3   0  11       98.32       96.09      4.04 o 
   4   0  11       75.49       77.99      3.66 o 
   5   0  11        0.05        0.42      1.25 o 
   0   1  11      111.63      113.96      4.70 o 
   1   1  11        3.42        2.03      1.45 o 
   2   1  11        4.21        4.55      1.26 o 
   3   1  11       52.11       54.47      2.94 o 
   4   1  11        6.10        4.14      1.36 o 
   5   1  11       38.24       34.01      2.56 o 
   6   1  11      113.11      110.39      4.52 o 
   0   2  11      114.25      -98.56    241.88 o 
   1   2  11       27.98       27.40      2.40 o 
   2   2  11        1.01        1.17      1.08 o 
   3   2  11       34.44       32.22      2.39 o 
   4   2  11        4.86        6.17      1.42 o 
   5   2  11      111.54      113.86      4.46 o 
   6   2  11      114.25      111.00      4.50 o 
  -1   3  11       64.55      -46.27    283.54 o 
   0   3  11      108.45     -137.39    274.78 o 
   1   3  11        0.39      130.61    249.21 o 
   2   3  11      298.52      292.50      8.38 o 
   3   3  11       90.79       90.66      3.75 o 
   4   3  11        1.81        1.72      1.20 o 
   5   3  11       56.91       55.91      3.03 o 
   6   3  11        5.54        5.31      1.48 o 
   7   3  11        1.47        0.75      1.29 o 
  -1   4  11       67.75     -142.79    285.58 o 
   0   4  11       11.14     -126.30    252.59 o 
   1   4  11      196.68       -2.60    256.52 o 
   2   4  11      292.42      298.07      8.50 o 
   3   4  11       52.26       58.46      3.00 o 
   4   4  11        4.97        5.28      1.34 o 
   5   4  11       48.34       49.15      2.86 o 
   6   4  11       14.58       13.08      1.79 o 
   7   4  11        0.34        0.22      1.27 o 
  -1   5  11        3.61        0.17    159.99 o 
   0   5  11       18.71      -73.33    257.80 o 
   1   5  11      201.46      -89.48    225.29 o 
   2   5  11       90.02      -51.31    221.61 o 
   3   5  11       18.62       20.46      1.85 o 
   4   5  11       62.83       65.75      3.18 o 
   5   5  11      139.93      147.48      5.18 o 
   6   5  11        4.96        4.93      1.40 o 
   7   5  11       70.04       66.44      3.35 o 
   0   6  11       23.17      -80.84    244.49 o 
   1   6  11       62.49      -78.53    240.95 o 
   2   6  11       55.32      -92.30    205.90 o 
   3   6  11        7.25        6.73     41.45 o 
   4   6  11      134.86      138.22      4.85 o 
   5   6  11       57.71       60.18      3.07 o 
   6   6  11       53.43       53.05      2.92 o 
   0   7  11       10.26        5.32    261.82 o 
   1   7  11       49.83       -9.12    244.00 o 
   2   7  11        0.26        0.49     12.66 o 
   3   7  11      147.49      154.43     32.63 o 
   4   7  11      116.57     -121.98    243.95 o 
   5   7  11       63.66       60.00      3.03 o 
   6   7  11       30.96       30.41      2.36 o 
   1   8  11       46.61      -29.62    260.76 o 
   2   8  11        5.67        4.19     27.57 o 
   3   8  11      151.18      135.75     27.46 o 
   4   8  11       83.69     -126.07    253.79 o 
   5   8  11       24.65       20.52      2.03 o 
   3   2  12       62.22       63.97      3.29 o 
   4   2  12        0.70        0.70      1.24 o 
   2   3  12      154.70      168.01      5.66 o 
   3   3  12        8.76        7.52      1.53 o 
   4   3  12        1.21        3.21      1.37 o 
   5   3  12      123.04      129.15      4.97 o 
   2   4  12      136.33      129.84      4.73 o 
   3   4  12       40.22       37.89      2.66 o 
   4   4  12        1.61        0.94      1.24 o 
   5   4  12      108.40      107.88      4.45 o 
   2   5  12       72.17       81.70      3.54 o 
   3   5  12        1.90        1.64      1.27 o 
   4   5  12        2.46        1.90      1.29 o 
   5   5  12       56.71       56.04      3.18 o 
   2   6  12       35.48     -120.63    241.26 o 
   3   6  12       28.44       26.07      2.26 o 
   4   6  12       63.80       71.14      3.40 o 
   5   6  12       23.83       23.41      2.18 o 
                                                 
